# Supplementary material for: Exploiting exciton coupling of ligand radical intervalence charge transfer transitions to tune NIR absorption
Source: Chem Sci. 2017 Dec 19;9(6):1610–20. doi: 10.1039/c7sc04537a (PMC5887452; doi:10.1039/c7sc04537a)
Supplement: Supplementary file 2 [file SC-009-C7SC04537A-s002.cif]

# Electronic Supplementary Material (ESI) for Chemical Science.
# This journal is © The Royal Society of Chemistry 2017

####################################################################### 
# 
# This file contains crystal structure data downloaded from the 
# Cambridge Structural Database (CSD) hosted by the Cambridge 
# Crystallographic Data Centre (CCDC).
# 
# Full information about CCDC data access policies and citation 
# guidelines are available at http://www.ccdc.cam.ac.uk/access/V1 
# 
# Audit and citation data items may have been added by the CCDC. 
# Please retain this information to preserve the provenance of 
# this file and to allow appropriate attribution of the data. 
# 
#######################################################################

data_Compound_2
_database_code_depnum_ccdc_archive 'CCDC 1579266'
_audit_update_record             
;
2017-10-11 deposited with the CCDC.
2018-01-09 downloaded from the CCDC.
;
# start Validation Reply Form
_vrf_CHEMW03_Compound_2          
;
PROBLEM: ALERT: The ratio of given/expected molecular weight as
RESPONSE: Four dichloromethane and four hexane molecules per unit cell were removed  from the structure using squeeze. These molecules are included in the formula.
;
_vrf_PLAT043_Compound_2          
;
PROBLEM: Calculated and Reported Mol. Weight Differ by ..     171.12 Check
RESPONSE: Four dichloromethane and four hexane molecules per unit cell were removed  from the structure using squeeze. These molecules are included in the formula.
;
_vrf_PLAT602_Compound_2          
;
PROBLEM: VERY LARGE Solvent Accessible VOID(S) in Structure        ! Info
RESPONSE: Four dichloromethane and four hexane molecules per unit cell were removed  from the structure using squeeze.
;
_vrf_PLAT049_Compound_2          
;
PROBLEM: Calculated Density less than 1.0 gcm-3 .........     0.9854 Check
RESPONSE: Four dichloromethane and four hexane molecules per unit cell were removed  from the structure using squeeze. These molecules are included in the formula.
;
_vrf_PLAT041_Compound_2          
;
PROBLEM: Calc. and Reported SumFormula    Strings  Differ     Please Check
RESPONSE: Four dichloromethane and four hexane molecules per unit cell were removed  from the structure using squeeze. These molecules are included in the formula.
;
# Added during the CSD deposition process: Wednesday 11 October 2017 06:03 AM
# end Validation Reply Form

#===============================================================================
# 5. CHEMICAL DATA

_chemical_formula_sum            'C92 H130 Cl2 N4 Ni2 O5'
_chemical_formula_moiety         'C92 H130 Cl2 N4 Ni2 O5'
_chemical_formula_weight         1560.31
#=============================================================
# 6. CRYSTAL DATA

_space_group_crystal_system      monoclinic
_space_group_IT_number           14
_space_group_name_H-M_alt        'P 21/n'
_space_group_name_Hall           '-P 2yn'

loop_
_space_group_symop_operation_xyz
'x, y, z'
'-x+1/2, y+1/2, -z+1/2'
'-x, -y, -z'
'x-1/2, -y-1/2, z-1/2'

#------------------------------------------------
_cell_length_a                   15.5829(11)
_cell_length_b                   39.582(3)
_cell_length_c                   16.2027(11)
_cell_angle_alpha                90
_cell_angle_beta                 110.448(2)
_cell_angle_gamma                90
_cell_volume                     9364.0(11)
_cell_formula_units_Z            4
_cell_measurement_temperature    150(2)
_cell_measurement_reflns_used    9887
_cell_measurement_theta_min      2.23
_cell_measurement_theta_max      28.97

_exptl_crystal_description       plate
_exptl_crystal_colour            orange
_exptl_crystal_size_max          0.08
_exptl_crystal_size_mid          0.04
_exptl_crystal_size_min          0.02

_exptl_crystal_density_diffrn    1.107
_exptl_crystal_density_meas      ?
# Non-dispersive F(000): 
_exptl_crystal_F_000             3360
_exptl_absorpt_coefficient_mu    0.637
_exptl_absorpt_correction_type   Multi-scan
_exptl_absorpt_process_details   '(Sheldrick , 1996)'
_exptl_absorpt_correction_T_min  0.8240
_exptl_absorpt_correction_T_max  0.9281

#=============================================================================
# 7. EXPERIMENTAL DATA

_diffrn_radiation_type           Synchrotron
_diffrn_radiation_wavelength     0.7749
_diffrn_measurement_device_type  'Bruker PHOTON100 CMOS'
_diffrn_radiation_monochromator  graphite
_diffrn_measurement_method       '\w scans'
_diffrn_ambient_temperature      150(2)
_diffrn_reflns_number            109011
_diffrn_reflns_av_R_equivalents  0.0526
_diffrn_reflns_theta_min         2.039
_diffrn_reflns_theta_max         29.064
_diffrn_reflns_theta_full        27.706
_diffrn_measured_fraction_theta_max 0.996
_diffrn_measured_fraction_theta_full 0.999
_diffrn_reflns_limit_h_min       -19
_diffrn_reflns_limit_h_max       19
_diffrn_reflns_limit_k_min       -49
_diffrn_reflns_limit_k_max       49
_diffrn_reflns_limit_l_min       -20
_diffrn_reflns_limit_l_max       20


#==========================================================================
# 8. REFINEMENT DATA


# The values actually used during refinement 
# The I/u(I) cutoff below was used for refinement as 
# well as the _gt R-factors: 
_reflns_number_total             19272
_reflns_number_gt                14742
_reflns_threshold_expression     'I > 2\s(I)'
_reflns_Friedel_coverage         0.000
_reflns_Friedel_fraction_max     .
_reflns_Friedel_fraction_full    .

_reflns_special_details          
;
 Reflections were merged by SHELXL according to the crystal
 class for the calculation of statistics and refinement.
 
 _reflns_Friedel_fraction is defined as the number of unique
 Friedel pairs measured divided by the number that would be
 possible theoretically, ignoring centric projections and
 systematic absences.

# SQUEEZE RESULTS (APPEND TO CIF)
# Note: Data are Listed for all Voids in the P1 Unit Cell
# i.e. Centre of Gravity, Solvent Accessible Volume,
# Recovered number of Electrons in the Void and
# Details about the Squeezed Material
loop_
  _platon_squeeze_void_nr
  _platon_squeeze_void_average_x
  _platon_squeeze_void_average_y
  _platon_squeeze_void_average_z
  _platon_squeeze_void_volume
  _platon_squeeze_void_count_electrons
  _platon_squeeze_void_content
   1  0.000  0.000  0.500      1171       176 ' '
   2  0.360  0.500  1.000      1171       176 ' '
   3  0.055  0.828  0.402        11         1 ' '
   4  0.145  0.686  0.707        30         2 ' '
   5  0.355  0.186  0.793        30         2 ' '
   6  0.445  0.328  0.098        11         1 ' '
   7  0.555  0.672  0.902        11         1 ' '
   8  0.645  0.814  0.207        30         2 ' '
   9  0.855  0.314  0.293        30         2 ' '
  10  0.945  0.172  0.598        11         1 ' '
_platon_squeeze_details
The unit cell contains 4 dichloromethane and 4 hexane molecules 
which have been treated as a diffuse contribution to 
the overall scattering without specific atom positions 
by SQUEEZE/PLATON.
;
_refine_ls_structure_factor_coef Fsqd
_refine_ls_matrix_type           full
_refine_ls_weighting_scheme      calc
_refine_ls_weighting_details     
'w=1/[\s^2^(Fo^2^)+(0.0682P)^2^+1.0248P] where P=(Fo^2^+2Fc^2^)/3'

_atom_sites_solution_hydrogens   geom
_refine_ls_hydrogen_treatment    constr
_refine_ls_extinction_method     none
_refine_ls_extinction_coef       .


_refine_ls_number_reflns         19272
_refine_ls_number_parameters     897
_refine_ls_number_restraints     903
_refine_ls_R_factor_all          0.0626
_refine_ls_R_factor_gt           0.0439
_refine_ls_wR_factor_ref         0.1206
_refine_ls_wR_factor_gt          0.1126
_refine_ls_goodness_of_fit_ref   1.033
_refine_ls_restrained_S_all      1.017
_refine_ls_shift/su_max          0.001
_refine_ls_shift/su_mean         0.000


_refine_diff_density_max         0.369
_refine_diff_density_min         -0.267

#========================================================== 
# 9. General computing 

_computing_data_collection       'Bruker APEX2 (Bruker, 2014)'
_computing_data_reduction        'Bruker SAINT (Bruker, 2013)'
_computing_cell_refinement       'Bruker SAINT (Bruker, 2013)'
_computing_structure_solution    'SHELXT (Sheldrick, 2015)'
_computing_structure_refinement  
'SHELXL-2014/7 (Sheldrick, 2015), Shelxle (H\"ubschle et al., 2011)'


#===================================================================
# 10.  ATOMIC COORDINATES AND THERMAL PARAMETERS

loop_
_atom_type_symbol
_atom_type_description
_atom_type_scat_dispersion_real
_atom_type_scat_dispersion_imag
_atom_type_scat_source
C C 0.0040 0.0020 'International Tables Vol C Tables 4.2.6.8 and 6.1.1.4'
H H 0.0000 0.0000 'International Tables Vol C Tables 4.2.6.8 and 6.1.1.4'
N N 0.0076 0.0040 'International Tables Vol C Tables 4.2.6.8 and 6.1.1.4'
O O 0.0132 0.0074 'International Tables Vol C Tables 4.2.6.8 and 6.1.1.4'
Ni Ni 0.3262 1.3024 'International Tables Vol C Tables 4.2.6.8 and 6.1.1.4'
Cl Cl 0.1697 0.1896 'International Tables Vol C Tables 4.2.6.8 and 6.1.1.4'


loop_
_atom_site_label
_atom_site_type_symbol
_atom_site_fract_x
_atom_site_fract_y
_atom_site_fract_z
_atom_site_U_iso_or_equiv
_atom_site_adp_type
_atom_site_occupancy
_atom_site_site_symmetry_order
_atom_site_calc_flag
_atom_site_refinement_flags_posn
_atom_site_refinement_flags_adp
_atom_site_refinement_flags_occupancy
_atom_site_disorder_assembly
_atom_site_disorder_group
Ni1 Ni 0.25993(2) 0.22427(2) 0.37688(2) 0.02453(7) Uani 1 1 d . . . . .
N1 N 0.34516(10) 0.20043(4) 0.34287(10) 0.0268(3) Uani 1 1 d . . . . .
O1 O 0.24161(9) 0.18966(3) 0.44350(9) 0.0345(3) Uani 1 1 d . . . . .
C1 C 0.26912(13) 0.15823(5) 0.44716(13) 0.0306(4) Uani 1 1 d . . . . .
Ni2 Ni 0.51679(2) 0.25036(2) 0.51609(2) 0.02616(7) Uani 1 1 d . . . . .
N2 N 0.27143(10) 0.25832(4) 0.30397(10) 0.0242(3) Uani 1 1 d . . . . .
O2 O 0.18231(9) 0.24924(3) 0.41954(8) 0.0265(3) Uani 1 1 d . . . . .
C2 C 0.22941(14) 0.13375(5) 0.48842(14) 0.0364(5) Uani 1 1 d . . . . .
C3 C 0.26240(15) 0.10125(5) 0.49704(15) 0.0399(5) Uani 1 1 d . . . . .
H3 H 0.236476 0.085182 0.525102 0.048 Uiso 1 1 calc R U . . .
O3 O 0.54056(9) 0.28478(3) 0.44952(9) 0.0298(3) Uani 1 1 d . . . . .
N3 N 0.44906(10) 0.27771(4) 0.56208(10) 0.0289(4) Uani 1 1 d . . . . .
C4 C 0.33219(15) 0.09027(5) 0.46691(14) 0.0386(5) Uani 1 1 d . . . . .
O4 O 0.58469(9) 0.22346(3) 0.46978(8) 0.0293(3) Uani 1 1 d . . . . .
N4 N 0.49095(11) 0.21517(4) 0.57995(10) 0.0306(4) Uani 1 1 d . . . . .
C5 C 0.36709(14) 0.11352(5) 0.42569(14) 0.0345(5) Uani 1 1 d . . . . .
H5 H 0.413382 0.106598 0.403668 0.041 Uiso 1 1 calc R U . . .
O5 O 0.24591(9) 0.40515(3) 0.38654(9) 0.0325(3) Uani 1 1 d . . . . .
C6 C 0.33772(13) 0.14759(5) 0.41400(13) 0.0296(4) Uani 1 1 d . . . . .
C7 C 0.15341(17) 0.14407(6) 0.52309(19) 0.0531(7) Uani 1 1 d . . . . .
C9 C 0.11547(19) 0.11374(6) 0.5583(2) 0.0644(8) Uani 1 1 d . . . . .
H9A H 0.089418 0.097362 0.510705 0.097 Uiso 1 1 calc R U . . .
H9B H 0.067705 0.121425 0.580332 0.097 Uiso 1 1 calc R U . . .
H9C H 0.165050 0.103054 0.606238 0.097 Uiso 1 1 calc R U . . .
C8 C 0.1930(2) 0.16908(7) 0.5996(2) 0.0754(10) Uani 1 1 d . . . . .
H8A H 0.218522 0.188671 0.579268 0.113 Uiso 1 1 calc R U . . .
H8B H 0.241441 0.157955 0.647782 0.113 Uiso 1 1 calc R U . . .
H8C H 0.144295 0.176538 0.620682 0.113 Uiso 1 1 calc R U . . .
C13 C 0.4396(2) 0.04662(7) 0.4414(2) 0.0666(8) Uani 1 1 d . . . . .
H13A H 0.417029 0.052178 0.378508 0.100 Uiso 1 1 calc R U . . .
H13B H 0.457222 0.022748 0.449239 0.100 Uiso 1 1 calc R U . . .
H13C H 0.492873 0.060716 0.472175 0.100 Uiso 1 1 calc R U . . .
C12 C 0.4010(3) 0.04481(8) 0.5767(2) 0.0986(13) Uani 1 1 d . U . . .
H12A H 0.426885 0.021964 0.584791 0.148 Uiso 1 1 calc R U . . .
H12B H 0.351397 0.045931 0.600654 0.148 Uiso 1 1 calc R U . . .
H12C H 0.448893 0.061069 0.607551 0.148 Uiso 1 1 calc R U . . .
C11 C 0.36374(19) 0.05324(6) 0.47949(18) 0.0526(6) Uani 1 1 d . . . . .
C10 C 0.07275(19) 0.15956(9) 0.4483(3) 0.0909(12) Uani 1 1 d . . . . .
H10A H 0.093586 0.179725 0.425716 0.136 Uiso 1 1 calc R U . . .
H10B H 0.024167 0.165813 0.470853 0.136 Uiso 1 1 calc R U . . .
H10C H 0.049035 0.143010 0.400785 0.136 Uiso 1 1 calc R U . . .
C14 C 0.2841(2) 0.03036(7) 0.4294(3) 0.0891(11) Uani 1 1 d . . . . .
H14A H 0.261871 0.036413 0.366845 0.134 Uiso 1 1 calc R U . . .
H14B H 0.234471 0.033140 0.452938 0.134 Uiso 1 1 calc R U . . .
H14C H 0.304585 0.006782 0.436281 0.134 Uiso 1 1 calc R U . . .
C15 C 0.37696(13) 0.17024(5) 0.36629(13) 0.0298(4) Uani 1 1 d . . . . .
C16 C 0.45652(14) 0.15744(6) 0.34201(15) 0.0395(5) Uani 1 1 d . . . . .
H16A H 0.433213 0.144265 0.287486 0.059 Uiso 1 1 calc R U . . .
H16B H 0.495813 0.143112 0.389545 0.059 Uiso 1 1 calc R U . . .
H16C H 0.492064 0.176667 0.333288 0.059 Uiso 1 1 calc R U . . .
C17 C 0.38577(13) 0.22177(5) 0.29130(13) 0.0299(4) Uani 1 1 d . . . . .
H17A H 0.405179 0.207570 0.250661 0.036 Uiso 1 1 calc R U . . .
H17B H 0.440232 0.233740 0.331264 0.036 Uiso 1 1 calc R U . . .
C18 C 0.31440(12) 0.24703(5) 0.23952(12) 0.0266(4) Uani 1 1 d . . . . .
C19 C 0.35989(14) 0.27538(5) 0.20617(14) 0.0345(5) Uani 1 1 d . . . . .
H19A H 0.397134 0.265686 0.174282 0.052 Uiso 1 1 calc R U . . .
H19B H 0.399102 0.288630 0.256250 0.052 Uiso 1 1 calc R U . . .
H19C H 0.312713 0.290052 0.166537 0.052 Uiso 1 1 calc R U . . .
C20 C 0.24126(13) 0.22985(5) 0.16296(13) 0.0332(4) Uani 1 1 d . . . . .
H20A H 0.194267 0.246379 0.131864 0.050 Uiso 1 1 calc R U . . .
H20B H 0.213122 0.211543 0.185365 0.050 Uiso 1 1 calc R U . . .
H20C H 0.269268 0.220555 0.122311 0.050 Uiso 1 1 calc R U . . .
C21 C 0.24551(12) 0.28912(5) 0.30388(12) 0.0268(4) Uani 1 1 d . . . . .
H21 H 0.260763 0.304393 0.265915 0.032 Uiso 1 1 calc R U . . .
C22 C 0.19566(12) 0.30252(5) 0.35587(12) 0.0260(4) Uani 1 1 d . . . . .
C23 C 0.17716(12) 0.33731(5) 0.34760(13) 0.0286(4) Uani 1 1 d . . . . .
H23 H 0.201703 0.350685 0.312486 0.034 Uiso 1 1 calc R U . . .
C24 C 0.12423(13) 0.35231(5) 0.38939(13) 0.0293(4) Uani 1 1 d . . . . .
C25 C 0.08882(13) 0.33107(5) 0.43931(13) 0.0316(4) Uani 1 1 d . . . . .
H25 H 0.052302 0.341271 0.468679 0.038 Uiso 1 1 calc R U . . .
C26 C 0.10272(12) 0.29664(5) 0.44919(12) 0.0282(4) Uani 1 1 d . . . . .
C27 C 0.16185(12) 0.28134(5) 0.40864(12) 0.0253(4) Uani 1 1 d . . . . .
C29 C 0.12073(15) 0.25803(6) 0.57891(14) 0.0418(5) Uani 1 1 d . . . . .
H29A H 0.163369 0.244347 0.560600 0.063 Uiso 1 1 calc R U . . .
H29B H 0.087170 0.243408 0.605957 0.063 Uiso 1 1 calc R U . . .
H29C H 0.155057 0.275019 0.621724 0.063 Uiso 1 1 calc R U . . .
C28 C 0.05309(14) 0.27564(5) 0.49859(14) 0.0322(4) Uani 1 1 d . . . . .
C30 C -0.00653(15) 0.24916(6) 0.43597(15) 0.0408(5) Uani 1 1 d . . . . .
H30A H -0.052190 0.260460 0.385945 0.061 Uiso 1 1 calc R U . . .
H30B H -0.037698 0.235423 0.467260 0.061 Uiso 1 1 calc R U . . .
H30C H 0.032037 0.234589 0.414518 0.061 Uiso 1 1 calc R U . . .
C31 C -0.01024(17) 0.29728(6) 0.53147(17) 0.0486(6) Uani 1 1 d . . . . .
H31A H -0.055362 0.308757 0.481394 0.073 Uiso 1 1 calc R U . . .
H31B H 0.026219 0.314138 0.573441 0.073 Uiso 1 1 calc R U . . .
H31C H -0.041995 0.282759 0.560565 0.073 Uiso 1 1 calc R U . . .
C32 C 0.09737(13) 0.38844(5) 0.37762(13) 0.0310(4) Uani 1 1 d . . . . .
C33 C 0.00799(14) 0.39718(5) 0.36842(15) 0.0353(5) Uani 1 1 d . . . . .
H33 H -0.033421 0.379682 0.369249 0.042 Uiso 1 1 calc R U . . .
C34 C -0.02354(14) 0.43033(5) 0.35808(16) 0.0383(5) Uani 1 1 d . . . . .
C35 C 0.03783(14) 0.45491(5) 0.35509(15) 0.0371(5) Uani 1 1 d . . . . .
H35 H 0.017991 0.477762 0.347701 0.044 Uiso 1 1 calc R U . . .
C36 C 0.12795(13) 0.44773(5) 0.36243(13) 0.0316(4) Uani 1 1 d . . . . .
C37 C 0.15680(13) 0.41464(5) 0.37441(13) 0.0300(4) Uani 1 1 d . . . . .
C38 C -0.12259(15) 0.43804(6) 0.34998(19) 0.0497(6) Uani 1 1 d . . . . .
C39 C -0.18802(17) 0.41985(8) 0.27083(19) 0.0641(8) Uani 1 1 d . . . . .
H39A H -0.178148 0.427575 0.217371 0.096 Uiso 1 1 calc R U . . .
H39B H -0.251213 0.424736 0.266116 0.096 Uiso 1 1 calc R U . . .
H39C H -0.177078 0.395459 0.277723 0.096 Uiso 1 1 calc R U . . .
C40 C -0.13977(18) 0.42539(8) 0.4320(2) 0.0661(8) Uani 1 1 d . . . . .
H40A H -0.203191 0.430276 0.426526 0.099 Uiso 1 1 calc R U . . .
H40B H -0.097913 0.436819 0.484249 0.099 Uiso 1 1 calc R U . . .
H40C H -0.129224 0.400954 0.437912 0.099 Uiso 1 1 calc R U . . .
C41 C -0.14275(19) 0.47599(7) 0.3410(3) 0.0888(12) Uani 1 1 d . U . . .
H41A H -0.136255 0.484318 0.286527 0.133 Uiso 1 1 calc R U . . .
H41B H -0.099480 0.487878 0.391520 0.133 Uiso 1 1 calc R U . . .
H41C H -0.205404 0.480060 0.339216 0.133 Uiso 1 1 calc R U . . .
C42 C 0.19165(13) 0.47660(5) 0.35961(14) 0.0339(5) Uani 1 1 d . . . . .
C43 C 0.20761(16) 0.49919(6) 0.44053(18) 0.0495(6) Uani 1 1 d . . . . .
H43A H 0.249812 0.517487 0.440081 0.074 Uiso 1 1 calc R U . . .
H43B H 0.234102 0.485705 0.494191 0.074 Uiso 1 1 calc R U . . .
H43C H 0.149132 0.508802 0.439021 0.074 Uiso 1 1 calc R U . . .
C44 C 0.14766(15) 0.49717(6) 0.27515(17) 0.0474(6) Uani 1 1 d . . . . .
H44A H 0.138983 0.482689 0.223805 0.071 Uiso 1 1 calc R U . . .
H44B H 0.187687 0.516138 0.274118 0.071 Uiso 1 1 calc R U . . .
H44C H 0.088177 0.505829 0.273548 0.071 Uiso 1 1 calc R U . . .
C45 C 0.28380(13) 0.46288(5) 0.36183(14) 0.0324(4) Uani 1 1 d . . . . .
C46 C 0.34772(14) 0.48451(5) 0.34851(14) 0.0355(5) Uani 1 1 d . . . . .
H46 H 0.331922 0.507641 0.336748 0.043 Uiso 1 1 calc R U . . .
C47 C 0.43370(14) 0.47396(5) 0.35154(15) 0.0380(5) Uani 1 1 d . . . . .
C48 C 0.45437(14) 0.44031(5) 0.36995(14) 0.0361(5) Uani 1 1 d . . . . .
H48 H 0.513745 0.432723 0.374672 0.043 Uiso 1 1 calc R U . . .
C49 C 0.39339(13) 0.41675(5) 0.38204(13) 0.0328(4) Uani 1 1 d . . . . .
C50 C 0.30703(13) 0.42896(5) 0.37745(13) 0.0302(4) Uani 1 1 d . . . . .
C51 C 0.50080(15) 0.49897(6) 0.33419(16) 0.0439(5) Uani 1 1 d . . . . .
C52 C 0.58963(17) 0.48182(7) 0.3361(2) 0.0635(8) Uani 1 1 d . . . . .
H52A H 0.575571 0.464727 0.289456 0.095 Uiso 1 1 calc R U . . .
H52B H 0.619123 0.470997 0.393423 0.095 Uiso 1 1 calc R U . . .
H52C H 0.631006 0.498784 0.326471 0.095 Uiso 1 1 calc R U . . .
C53 C 0.52545(18) 0.52656(6) 0.40487(18) 0.0563(7) Uani 1 1 d . . . . .
H53A H 0.567928 0.542631 0.393624 0.084 Uiso 1 1 calc R U . . .
H53B H 0.554505 0.516264 0.463006 0.084 Uiso 1 1 calc R U . . .
H53C H 0.469692 0.538437 0.403207 0.084 Uiso 1 1 calc R U . . .
C54 C 0.45557(19) 0.51463(7) 0.24345(18) 0.0628(7) Uani 1 1 d . . . . .
H54A H 0.437010 0.496703 0.198984 0.094 Uiso 1 1 calc R U . . .
H54B H 0.499087 0.529736 0.230526 0.094 Uiso 1 1 calc R U . . .
H54C H 0.401523 0.527520 0.242425 0.094 Uiso 1 1 calc R U . . .
C55 C 0.50502(12) 0.31513(5) 0.43424(12) 0.0284(4) Uani 1 1 d . . . . .
C56 C 0.53381(12) 0.33827(5) 0.38142(13) 0.0290(4) Uani 1 1 d . . . . .
C57 C 0.49018(13) 0.36914(5) 0.36312(13) 0.0324(4) Uani 1 1 d . . . . .
H57 H 0.506046 0.383715 0.324118 0.039 Uiso 1 1 calc R U . . .
C58 C 0.42362(13) 0.38095(5) 0.39762(13) 0.0317(4) Uani 1 1 d . . . . .
C59 C 0.39973(13) 0.35898(5) 0.45109(13) 0.0316(4) Uani 1 1 d . . . . .
H59 H 0.355900 0.365838 0.476329 0.038 Uiso 1 1 calc R U . . .
C60 C 0.43825(12) 0.32657(5) 0.46967(12) 0.0291(4) Uani 1 1 d . . . . .
C61 C 0.61491(13) 0.33035(5) 0.35126(14) 0.0337(4) Uani 1 1 d . . . . .
C62 C 0.70034(14) 0.32499(6) 0.43359(16) 0.0432(5) Uani 1 1 d . . . . .
H62A H 0.752501 0.319188 0.415790 0.065 Uiso 1 1 calc R U . . .
H62B H 0.689129 0.306577 0.468963 0.065 Uiso 1 1 calc R U . . .
H62C H 0.713934 0.345797 0.468573 0.065 Uiso 1 1 calc R U . . .
C63 C 0.59625(14) 0.29908(5) 0.29192(14) 0.0369(5) Uani 1 1 d . . . . .
H63A H 0.545117 0.303689 0.237216 0.055 Uiso 1 1 calc R U . . .
H63B H 0.580632 0.279962 0.322439 0.055 Uiso 1 1 calc R U . . .
H63C H 0.651071 0.293573 0.278132 0.055 Uiso 1 1 calc R U . . .
C64 C 0.63584(16) 0.35966(6) 0.29979(18) 0.0480(6) Uani 1 1 d . . . . .
H64A H 0.688870 0.353913 0.283290 0.072 Uiso 1 1 calc R U . . .
H64B H 0.649428 0.380001 0.336600 0.072 Uiso 1 1 calc R U . . .
H64C H 0.582643 0.363862 0.246492 0.072 Uiso 1 1 calc R U . . .
C65 C 0.41733(13) 0.30718(5) 0.53436(13) 0.0322(4) Uani 1 1 d . . . . .
H65 H 0.376192 0.316923 0.559228 0.039 Uiso 1 1 calc R U . . .
C66 C 0.43484(13) 0.26244(6) 0.64032(13) 0.0327(4) Uani 1 1 d . . . . .
C67 C 0.35251(16) 0.27674(6) 0.65890(16) 0.0484(6) Uani 1 1 d . . . . .
H67A H 0.299291 0.277248 0.604184 0.073 Uiso 1 1 calc R U . . .
H67B H 0.366399 0.299728 0.682254 0.073 Uiso 1 1 calc R U . . .
H67C H 0.338960 0.262447 0.702189 0.073 Uiso 1 1 calc R U . . .
C68 C 0.52275(15) 0.26764(6) 0.71935(13) 0.0424(5) Uani 1 1 d . . . . .
H68A H 0.574504 0.257778 0.706694 0.064 Uiso 1 1 calc R U . . .
H68B H 0.516815 0.256613 0.771244 0.064 Uiso 1 1 calc R U . . .
H68C H 0.533347 0.291876 0.730832 0.064 Uiso 1 1 calc R U . . .
C69 C 0.42087(13) 0.22549(5) 0.61763(14) 0.0358(5) Uani 1 1 d . . . . .
H69A H 0.427597 0.212089 0.671115 0.043 Uiso 1 1 calc R U . . .
H69B H 0.358682 0.221649 0.574271 0.043 Uiso 1 1 calc R U . . .
C70 C 0.52161(13) 0.18444(5) 0.58952(12) 0.0319(4) Uani 1 1 d . . . . .
C71 C 0.48027(15) 0.15828(6) 0.63342(14) 0.0388(5) Uani 1 1 d . . . . .
H71A H 0.415057 0.163146 0.619509 0.058 Uiso 1 1 calc R U . . .
H71B H 0.511815 0.159124 0.697364 0.058 Uiso 1 1 calc R U . . .
H71C H 0.487285 0.135722 0.611672 0.058 Uiso 1 1 calc R U . . .
C72 C 0.59439(13) 0.17388(5) 0.55791(12) 0.0315(4) Uani 1 1 d . . . . .
C73 C 0.63747(15) 0.14231(5) 0.58561(13) 0.0371(5) Uani 1 1 d . . . . .
H73 H 0.619298 0.129128 0.625679 0.045 Uiso 1 1 calc R U . . .
C74 C 0.70406(15) 0.13006(5) 0.55707(14) 0.0379(5) Uani 1 1 d . . . . .
C75 C 0.72856(14) 0.15029(5) 0.49757(13) 0.0349(5) Uani 1 1 d . . . . .
H75 H 0.773858 0.141839 0.476119 0.042 Uiso 1 1 calc R U . . .
C76 C 0.69161(13) 0.18141(5) 0.46828(12) 0.0302(4) Uani 1 1 d . . . . .
C77 C 0.62222(12) 0.19409(5) 0.49931(12) 0.0277(4) Uani 1 1 d . . . . .
C78 C 0.72379(13) 0.20202(5) 0.40405(13) 0.0320(4) Uani 1 1 d . . . . .
C79 C 0.80212(15) 0.18415(6) 0.38360(16) 0.0433(5) Uani 1 1 d . . . . .
H79A H 0.780007 0.162568 0.354233 0.065 Uiso 1 1 calc R U . . .
H79B H 0.853263 0.180039 0.438645 0.065 Uiso 1 1 calc R U . . .
H79C H 0.822827 0.198501 0.344938 0.065 Uiso 1 1 calc R U . . .
C80 C 0.75999(14) 0.23636(5) 0.44450(15) 0.0369(5) Uani 1 1 d . . . . .
H80A H 0.779238 0.249528 0.402778 0.055 Uiso 1 1 calc R U . . .
H80B H 0.812420 0.233027 0.498994 0.055 Uiso 1 1 calc R U . . .
H80C H 0.711529 0.248529 0.457659 0.055 Uiso 1 1 calc R U . . .
C81 C 0.64508(14) 0.20689(6) 0.31586(14) 0.0381(5) Uani 1 1 d . . . . .
H81A H 0.666549 0.220424 0.276269 0.057 Uiso 1 1 calc R U . . .
H81B H 0.594176 0.218560 0.325987 0.057 Uiso 1 1 calc R U . . .
H81C H 0.624283 0.184792 0.289044 0.057 Uiso 1 1 calc R U . . .
C82 C 0.75238(17) 0.09632(6) 0.58640(16) 0.0487(6) Uani 1 1 d . . . . .
C83 C 0.7377(2) 0.07352(7) 0.50627(19) 0.0675(8) Uani 1 1 d . . . . .
H83A H 0.672096 0.069210 0.477075 0.101 Uiso 1 1 calc R U . . .
H83B H 0.769827 0.052054 0.525484 0.101 Uiso 1 1 calc R U . . .
H83C H 0.761828 0.084700 0.464979 0.101 Uiso 1 1 calc R U . . .
C84 C 0.7155(2) 0.07745(7) 0.64958(19) 0.0666(8) Uani 1 1 d . . . . .
H84A H 0.649808 0.073263 0.620467 0.100 Uiso 1 1 calc R U . . .
H84B H 0.725390 0.091156 0.702481 0.100 Uiso 1 1 calc R U . . .
H84C H 0.747703 0.055857 0.666212 0.100 Uiso 1 1 calc R U . . .
C85 C 0.85510(19) 0.10265(8) 0.6321(2) 0.0735(9) Uani 1 1 d . . . . .
H85A H 0.879706 0.113515 0.590781 0.110 Uiso 1 1 calc R U . . .
H85B H 0.886494 0.081086 0.651732 0.110 Uiso 1 1 calc R U . . .
H85C H 0.864830 0.117413 0.683174 0.110 Uiso 1 1 calc R U . . .

loop_
_atom_site_aniso_label
_atom_site_aniso_U_11
_atom_site_aniso_U_22
_atom_site_aniso_U_33
_atom_site_aniso_U_23
_atom_site_aniso_U_13
_atom_site_aniso_U_12
Ni1 0.02161(13) 0.02950(13) 0.02356(13) 0.00047(10) 0.00926(10) 0.00274(9)
N1 0.0224(8) 0.0353(9) 0.0227(8) -0.0021(7) 0.0078(6) 0.0022(7)
O1 0.0359(8) 0.0342(8) 0.0399(8) 0.0082(6) 0.0215(7) 0.0087(6)
C1 0.0283(10) 0.0317(10) 0.0305(10) 0.0019(8) 0.0088(8) 0.0050(8)
Ni2 0.01905(12) 0.03947(15) 0.02159(13) 0.00258(10) 0.00915(10) 0.00103(10)
N2 0.0205(8) 0.0305(8) 0.0223(8) -0.0015(6) 0.0086(6) 0.0011(6)
O2 0.0272(7) 0.0281(7) 0.0277(7) 0.0017(5) 0.0141(6) 0.0015(5)
C2 0.0344(11) 0.0379(11) 0.0384(12) 0.0054(9) 0.0146(9) 0.0057(9)
C3 0.0425(12) 0.0345(11) 0.0435(13) 0.0045(10) 0.0159(10) 0.0012(9)
O3 0.0255(7) 0.0385(8) 0.0298(7) 0.0049(6) 0.0150(6) 0.0052(6)
N3 0.0190(8) 0.0481(10) 0.0205(8) 0.0035(7) 0.0081(6) 0.0028(7)
C4 0.0428(12) 0.0320(11) 0.0383(12) -0.0027(9) 0.0107(10) 0.0045(9)
O4 0.0276(7) 0.0382(7) 0.0258(7) 0.0042(6) 0.0141(6) 0.0029(6)
N4 0.0234(8) 0.0464(10) 0.0240(8) 0.0025(7) 0.0107(7) -0.0027(7)
C5 0.0321(11) 0.0362(11) 0.0337(11) -0.0025(9) 0.0095(9) 0.0060(9)
O5 0.0233(7) 0.0292(7) 0.0476(9) 0.0003(6) 0.0157(6) 0.0025(5)
C6 0.0242(10) 0.0338(10) 0.0279(10) -0.0017(8) 0.0053(8) 0.0034(8)
C7 0.0489(14) 0.0464(14) 0.0790(19) 0.0226(13) 0.0411(14) 0.0121(11)
C9 0.0616(17) 0.0519(15) 0.100(2) 0.0197(15) 0.0533(17) 0.0069(13)
C8 0.121(3) 0.0434(15) 0.104(2) 0.0012(15) 0.093(2) 0.0032(15)
C13 0.085(2) 0.0430(14) 0.083(2) 0.0052(14) 0.0434(17) 0.0235(14)
C12 0.160(3) 0.074(2) 0.076(2) 0.0302(17) 0.057(2) 0.070(2)
C11 0.0701(17) 0.0335(12) 0.0621(16) 0.0050(11) 0.0331(14) 0.0118(11)
C10 0.0471(17) 0.094(2) 0.148(3) 0.063(2) 0.0546(19) 0.0304(16)
C14 0.105(3) 0.0402(15) 0.143(3) -0.0176(18) 0.070(2) -0.0141(16)
C15 0.0233(9) 0.0355(11) 0.0279(10) -0.0045(8) 0.0056(8) 0.0045(8)
C16 0.0319(11) 0.0426(12) 0.0465(13) -0.0019(10) 0.0170(10) 0.0073(9)
C17 0.0219(9) 0.0432(11) 0.0261(10) -0.0020(8) 0.0105(8) 0.0016(8)
C18 0.0226(9) 0.0371(11) 0.0211(9) -0.0035(8) 0.0089(8) 0.0013(8)
C19 0.0325(11) 0.0434(12) 0.0326(11) -0.0008(9) 0.0175(9) 0.0007(9)
C20 0.0282(10) 0.0437(12) 0.0257(10) -0.0027(9) 0.0070(8) 0.0003(9)
C21 0.0225(9) 0.0336(10) 0.0253(10) -0.0002(8) 0.0096(8) -0.0038(8)
C22 0.0215(9) 0.0306(10) 0.0268(10) -0.0022(8) 0.0094(8) -0.0016(7)
C23 0.0252(10) 0.0307(10) 0.0311(10) 0.0004(8) 0.0113(8) -0.0023(8)
C24 0.0251(10) 0.0285(10) 0.0352(11) -0.0013(8) 0.0118(8) 0.0003(8)
C25 0.0274(10) 0.0368(11) 0.0343(11) -0.0039(9) 0.0155(9) 0.0013(8)
C26 0.0244(9) 0.0342(10) 0.0290(10) -0.0020(8) 0.0130(8) -0.0001(8)
C27 0.0191(9) 0.0318(10) 0.0238(9) -0.0012(8) 0.0061(7) -0.0009(7)
C29 0.0414(12) 0.0538(14) 0.0353(12) 0.0070(10) 0.0197(10) 0.0006(10)
C28 0.0316(11) 0.0360(11) 0.0360(11) -0.0003(9) 0.0208(9) 0.0003(8)
C30 0.0337(11) 0.0495(13) 0.0456(13) -0.0057(10) 0.0218(10) -0.0107(9)
C31 0.0544(14) 0.0453(13) 0.0660(16) 0.0009(12) 0.0460(13) 0.0016(11)
C32 0.0290(10) 0.0315(10) 0.0352(11) -0.0011(8) 0.0147(9) 0.0003(8)
C33 0.0291(10) 0.0321(11) 0.0496(13) 0.0001(9) 0.0197(10) 0.0007(8)
C34 0.0289(11) 0.0368(11) 0.0538(14) 0.0017(10) 0.0205(10) 0.0042(9)
C35 0.0329(11) 0.0296(10) 0.0527(13) 0.0019(9) 0.0200(10) 0.0057(8)
C36 0.0300(10) 0.0297(10) 0.0373(11) -0.0029(8) 0.0143(9) 0.0004(8)
C37 0.0242(10) 0.0336(10) 0.0333(11) -0.0029(8) 0.0116(8) 0.0028(8)
C38 0.0331(12) 0.0416(13) 0.0825(18) 0.0074(12) 0.0304(12) 0.0084(10)
C39 0.0333(13) 0.084(2) 0.0774(19) 0.0207(16) 0.0220(13) 0.0027(13)
C40 0.0494(15) 0.081(2) 0.083(2) -0.0014(16) 0.0423(15) 0.0095(14)
C41 0.0501(17) 0.0525(16) 0.183(4) 0.0158(19) 0.065(2) 0.0187(13)
C42 0.0287(10) 0.0283(10) 0.0473(12) -0.0025(9) 0.0168(9) 0.0016(8)
C43 0.0427(13) 0.0430(13) 0.0696(17) -0.0183(12) 0.0284(12) -0.0066(10)
C44 0.0368(12) 0.0409(13) 0.0684(16) 0.0118(11) 0.0233(12) 0.0050(10)
C45 0.0284(10) 0.0333(10) 0.0374(11) -0.0065(9) 0.0139(9) -0.0023(8)
C46 0.0334(11) 0.0305(10) 0.0445(13) -0.0024(9) 0.0160(10) -0.0022(8)
C47 0.0319(11) 0.0408(12) 0.0436(13) -0.0060(10) 0.0161(10) -0.0061(9)
C48 0.0255(10) 0.0421(12) 0.0430(12) -0.0055(10) 0.0147(9) -0.0005(8)
C49 0.0281(10) 0.0370(11) 0.0344(11) -0.0035(9) 0.0123(9) -0.0001(8)
C50 0.0265(10) 0.0327(10) 0.0316(10) -0.0036(8) 0.0104(8) -0.0018(8)
C51 0.0363(12) 0.0468(13) 0.0533(14) -0.0037(11) 0.0215(11) -0.0094(10)
C52 0.0460(15) 0.0601(16) 0.099(2) -0.0023(15) 0.0433(16) -0.0116(12)
C53 0.0510(15) 0.0548(15) 0.0673(17) -0.0097(13) 0.0258(13) -0.0204(12)
C54 0.0585(17) 0.0746(19) 0.0619(17) 0.0082(14) 0.0294(14) -0.0140(14)
C55 0.0208(9) 0.0379(11) 0.0262(10) -0.0014(8) 0.0077(8) 0.0009(8)
C56 0.0231(9) 0.0368(11) 0.0298(10) -0.0020(8) 0.0125(8) 0.0004(8)
C57 0.0266(10) 0.0394(11) 0.0343(11) 0.0016(9) 0.0145(9) 0.0001(8)
C58 0.0232(10) 0.0392(11) 0.0327(11) -0.0020(9) 0.0100(8) 0.0019(8)
C59 0.0217(9) 0.0438(11) 0.0305(10) -0.0027(9) 0.0107(8) 0.0030(8)
C60 0.0198(9) 0.0423(11) 0.0265(10) 0.0001(8) 0.0099(8) 0.0029(8)
C61 0.0297(10) 0.0366(11) 0.0412(12) 0.0020(9) 0.0205(9) 0.0018(8)
C62 0.0259(11) 0.0510(13) 0.0557(14) -0.0053(11) 0.0179(10) -0.0003(9)
C63 0.0349(11) 0.0419(12) 0.0423(12) 0.0004(10) 0.0239(10) 0.0008(9)
C64 0.0479(14) 0.0450(13) 0.0691(17) 0.0058(12) 0.0429(13) 0.0022(10)
C65 0.0218(9) 0.0485(12) 0.0284(10) 0.0002(9) 0.0114(8) 0.0061(9)
C66 0.0245(10) 0.0541(12) 0.0231(10) 0.0064(9) 0.0127(8) 0.0049(9)
C67 0.0416(13) 0.0710(16) 0.0444(13) 0.0157(12) 0.0299(11) 0.0164(11)
C68 0.0377(12) 0.0636(15) 0.0247(10) 0.0027(10) 0.0093(9) 0.0047(11)
C69 0.0256(10) 0.0561(13) 0.0311(11) 0.0068(10) 0.0167(9) -0.0006(9)
C70 0.0275(10) 0.0443(12) 0.0225(10) 0.0023(8) 0.0071(8) -0.0048(9)
C71 0.0377(12) 0.0494(13) 0.0318(11) 0.0043(10) 0.0153(10) -0.0058(10)
C72 0.0311(10) 0.0401(11) 0.0233(10) -0.0001(8) 0.0097(8) -0.0038(8)
C73 0.0440(12) 0.0403(12) 0.0280(11) 0.0046(9) 0.0138(9) -0.0012(9)
C74 0.0425(12) 0.0390(11) 0.0308(11) 0.0024(9) 0.0111(10) 0.0006(9)
C75 0.0323(11) 0.0410(11) 0.0325(11) -0.0004(9) 0.0128(9) 0.0031(9)
C76 0.0252(10) 0.0384(11) 0.0259(10) -0.0007(8) 0.0077(8) -0.0012(8)
C77 0.0245(9) 0.0357(10) 0.0213(9) 0.0005(8) 0.0059(8) -0.0012(8)
C78 0.0283(10) 0.0386(11) 0.0335(11) 0.0014(9) 0.0162(9) 0.0029(8)
C79 0.0422(13) 0.0425(12) 0.0561(15) 0.0035(11) 0.0308(11) 0.0061(10)
C80 0.0300(11) 0.0418(12) 0.0434(12) 0.0006(10) 0.0183(10) -0.0016(9)
C81 0.0391(12) 0.0475(13) 0.0324(11) 0.0042(10) 0.0183(10) 0.0013(10)
C82 0.0575(15) 0.0445(13) 0.0470(14) 0.0103(11) 0.0217(12) 0.0118(11)
C83 0.102(2) 0.0440(15) 0.0680(18) 0.0050(13) 0.0449(18) 0.0123(15)
C84 0.097(2) 0.0500(15) 0.0636(18) 0.0232(13) 0.0414(17) 0.0201(15)
C85 0.0603(18) 0.0684(19) 0.080(2) 0.0240(16) 0.0098(16) 0.0250(14)

_geom_special_details            
;
 All esds (except the esd in the dihedral angle between two l.s. planes)
 are estimated using the full covariance matrix.  The cell esds are taken
 into account individually in the estimation of esds in distances, angles
 and torsion angles; correlations between esds in cell parameters are only
 used when they are defined by crystal symmetry.  An approximate (isotropic)
 treatment of cell esds is used for estimating esds involving l.s. planes.
;

loop_
_geom_bond_atom_site_label_1
_geom_bond_atom_site_label_2
_geom_bond_distance
_geom_bond_site_symmetry_2
_geom_bond_publ_flag
Ni1 O1 1.8274(13) . ?
Ni1 N2 1.8415(15) . ?
Ni1 N1 1.8627(15) . ?
Ni1 O2 1.8712(12) . ?
N1 C15 1.298(2) . ?
N1 C17 1.477(2) . ?
O1 C1 1.310(2) . ?
C1 C6 1.418(3) . ?
C1 C2 1.434(3) . ?
Ni2 O4 1.8360(13) . ?
Ni2 N3 1.8413(16) . ?
Ni2 O3 1.8537(13) . ?
Ni2 N4 1.8614(16) . ?
N2 C21 1.284(2) . ?
N2 C18 1.492(2) . ?
O2 C27 1.307(2) . ?
C2 C3 1.374(3) . ?
C2 C7 1.533(3) . ?
C3 C4 1.407(3) . ?
C3 H3 0.9500 . ?
O3 C55 1.310(2) . ?
N3 C65 1.285(3) . ?
N3 C66 1.489(2) . ?
C4 C5 1.357(3) . ?
C4 C11 1.537(3) . ?
O4 C77 1.314(2) . ?
N4 C70 1.296(3) . ?
N4 C69 1.483(2) . ?
C5 C6 1.415(3) . ?
C5 H5 0.9500 . ?
O5 C50 1.384(2) . ?
O5 C37 1.385(2) . ?
C6 C15 1.451(3) . ?
C7 C9 1.533(3) . ?
C7 C10 1.536(4) . ?
C7 C8 1.538(4) . ?
C9 H9A 0.9800 . ?
C9 H9B 0.9800 . ?
C9 H9C 0.9800 . ?
C8 H8A 0.9800 . ?
C8 H8B 0.9800 . ?
C8 H8C 0.9800 . ?
C13 C11 1.535(3) . ?
C13 H13A 0.9800 . ?
C13 H13B 0.9800 . ?
C13 H13C 0.9800 . ?
C12 C11 1.513(4) . ?
C12 H12A 0.9800 . ?
C12 H12B 0.9800 . ?
C12 H12C 0.9800 . ?
C11 C14 1.522(4) . ?
C10 H10A 0.9800 . ?
C10 H10B 0.9800 . ?
C10 H10C 0.9800 . ?
C14 H14A 0.9800 . ?
C14 H14B 0.9800 . ?
C14 H14C 0.9800 . ?
C15 C16 1.513(3) . ?
C16 H16A 0.9800 . ?
C16 H16B 0.9800 . ?
C16 H16C 0.9800 . ?
C17 C18 1.513(3) . ?
C17 H17A 0.9900 . ?
C17 H17B 0.9900 . ?
C18 C20 1.521(3) . ?
C18 C19 1.524(3) . ?
C19 H19A 0.9800 . ?
C19 H19B 0.9800 . ?
C19 H19C 0.9800 . ?
C20 H20A 0.9800 . ?
C20 H20B 0.9800 . ?
C20 H20C 0.9800 . ?
C21 C22 1.432(3) . ?
C21 H21 0.9500 . ?
C22 C23 1.403(3) . ?
C22 C27 1.424(3) . ?
C23 C24 1.372(3) . ?
C23 H23 0.9500 . ?
C24 C25 1.406(3) . ?
C24 C32 1.484(3) . ?
C25 C26 1.381(3) . ?
C25 H25 0.9500 . ?
C26 C27 1.439(2) . ?
C26 C28 1.537(3) . ?
C29 C28 1.527(3) . ?
C29 H29A 0.9800 . ?
C29 H29B 0.9800 . ?
C29 H29C 0.9800 . ?
C28 C30 1.528(3) . ?
C28 C31 1.536(3) . ?
C30 H30A 0.9800 . ?
C30 H30B 0.9800 . ?
C30 H30C 0.9800 . ?
C31 H31A 0.9800 . ?
C31 H31B 0.9800 . ?
C31 H31C 0.9800 . ?
C32 C33 1.392(3) . ?
C32 C37 1.403(3) . ?
C33 C34 1.391(3) . ?
C33 H33 0.9500 . ?
C34 C35 1.377(3) . ?
C34 C38 1.533(3) . ?
C35 C36 1.397(3) . ?
C35 H35 0.9500 . ?
C36 C37 1.376(3) . ?
C36 C42 1.525(3) . ?
C38 C39 1.513(4) . ?
C38 C40 1.529(4) . ?
C38 C41 1.531(3) . ?
C39 H39A 0.9800 . ?
C39 H39B 0.9800 . ?
C39 H39C 0.9800 . ?
C40 H40A 0.9800 . ?
C40 H40B 0.9800 . ?
C40 H40C 0.9800 . ?
C41 H41A 0.9800 . ?
C41 H41B 0.9800 . ?
C41 H41C 0.9800 . ?
C42 C45 1.524(3) . ?
C42 C44 1.533(3) . ?
C42 C43 1.534(3) . ?
C43 H43A 0.9800 . ?
C43 H43B 0.9800 . ?
C43 H43C 0.9800 . ?
C44 H44A 0.9800 . ?
C44 H44B 0.9800 . ?
C44 H44C 0.9800 . ?
C45 C46 1.386(3) . ?
C45 C50 1.391(3) . ?
C46 C47 1.388(3) . ?
C46 H46 0.9500 . ?
C47 C48 1.378(3) . ?
C47 C51 1.535(3) . ?
C48 C49 1.393(3) . ?
C48 H48 0.9500 . ?
C49 C50 1.407(3) . ?
C49 C58 1.487(3) . ?
C51 C54 1.523(4) . ?
C51 C53 1.531(3) . ?
C51 C52 1.532(3) . ?
C52 H52A 0.9800 . ?
C52 H52B 0.9800 . ?
C52 H52C 0.9800 . ?
C53 H53A 0.9800 . ?
C53 H53B 0.9800 . ?
C53 H53C 0.9800 . ?
C54 H54A 0.9800 . ?
C54 H54B 0.9800 . ?
C54 H54C 0.9800 . ?
C55 C60 1.426(2) . ?
C55 C56 1.429(3) . ?
C56 C57 1.379(3) . ?
C56 C61 1.538(3) . ?
C57 C58 1.419(3) . ?
C57 H57 0.9500 . ?
C58 C59 1.368(3) . ?
C59 C60 1.404(3) . ?
C59 H59 0.9500 . ?
C60 C65 1.426(3) . ?
C61 C64 1.529(3) . ?
C61 C63 1.531(3) . ?
C61 C62 1.535(3) . ?
C62 H62A 0.9800 . ?
C62 H62B 0.9800 . ?
C62 H62C 0.9800 . ?
C63 H63A 0.9800 . ?
C63 H63B 0.9800 . ?
C63 H63C 0.9800 . ?
C64 H64A 0.9800 . ?
C64 H64B 0.9800 . ?
C64 H64C 0.9800 . ?
C65 H65 0.9500 . ?
C66 C69 1.505(3) . ?
C66 C67 1.525(3) . ?
C66 C68 1.528(3) . ?
C67 H67A 0.9800 . ?
C67 H67B 0.9800 . ?
C67 H67C 0.9800 . ?
C68 H68A 0.9800 . ?
C68 H68B 0.9800 . ?
C68 H68C 0.9800 . ?
C69 H69A 0.9900 . ?
C69 H69B 0.9900 . ?
C70 C72 1.459(3) . ?
C70 C71 1.521(3) . ?
C71 H71A 0.9800 . ?
C71 H71B 0.9800 . ?
C71 H71C 0.9800 . ?
C72 C73 1.415(3) . ?
C72 C77 1.420(3) . ?
C73 C74 1.364(3) . ?
C73 H73 0.9500 . ?
C74 C75 1.405(3) . ?
C74 C82 1.525(3) . ?
C75 C76 1.372(3) . ?
C75 H75 0.9500 . ?
C76 C77 1.433(3) . ?
C76 C78 1.538(3) . ?
C78 C80 1.529(3) . ?
C78 C81 1.536(3) . ?
C78 C79 1.544(3) . ?
C79 H79A 0.9800 . ?
C79 H79B 0.9800 . ?
C79 H79C 0.9800 . ?
C80 H80A 0.9800 . ?
C80 H80B 0.9800 . ?
C80 H80C 0.9800 . ?
C81 H81A 0.9800 . ?
C81 H81B 0.9800 . ?
C81 H81C 0.9800 . ?
C82 C83 1.531(4) . ?
C82 C85 1.531(4) . ?
C82 C84 1.532(3) . ?
C83 H83A 0.9800 . ?
C83 H83B 0.9800 . ?
C83 H83C 0.9800 . ?
C84 H84A 0.9800 . ?
C84 H84B 0.9800 . ?
C84 H84C 0.9800 . ?
C85 H85A 0.9800 . ?
C85 H85B 0.9800 . ?
C85 H85C 0.9800 . ?

loop_
_geom_angle_atom_site_label_1
_geom_angle_atom_site_label_2
_geom_angle_atom_site_label_3
_geom_angle
_geom_angle_site_symmetry_1
_geom_angle_site_symmetry_3
_geom_angle_publ_flag
O1 Ni1 N2 176.25(7) . . ?
O1 Ni1 N1 93.99(6) . . ?
N2 Ni1 N1 86.66(7) . . ?
O1 Ni1 O2 85.59(6) . . ?
N2 Ni1 O2 94.07(6) . . ?
N1 Ni1 O2 175.25(6) . . ?
C15 N1 C17 119.76(16) . . ?
C15 N1 Ni1 128.21(14) . . ?
C17 N1 Ni1 111.61(12) . . ?
C1 O1 Ni1 128.49(13) . . ?
O1 C1 C6 122.88(18) . . ?
O1 C1 C2 118.34(17) . . ?
C6 C1 C2 118.76(17) . . ?
O4 Ni2 N3 179.44(7) . . ?
O4 Ni2 O3 85.85(6) . . ?
N3 Ni2 O3 93.60(6) . . ?
O4 Ni2 N4 93.47(7) . . ?
N3 Ni2 N4 87.08(7) . . ?
O3 Ni2 N4 178.35(7) . . ?
C21 N2 C18 120.08(16) . . ?
C21 N2 Ni1 126.47(13) . . ?
C18 N2 Ni1 113.44(12) . . ?
C27 O2 Ni1 128.47(11) . . ?
C3 C2 C1 118.21(19) . . ?
C3 C2 C7 121.44(19) . . ?
C1 C2 C7 120.34(18) . . ?
C2 C3 C4 124.1(2) . . ?
C2 C3 H3 118.0 . . ?
C4 C3 H3 118.0 . . ?
C55 O3 Ni2 128.82(12) . . ?
C65 N3 C66 120.82(16) . . ?
C65 N3 Ni2 126.66(13) . . ?
C66 N3 Ni2 112.50(12) . . ?
C5 C4 C3 116.91(19) . . ?
C5 C4 C11 123.2(2) . . ?
C3 C4 C11 119.9(2) . . ?
C77 O4 Ni2 127.65(12) . . ?
C70 N4 C69 120.21(16) . . ?
C70 N4 Ni2 128.79(14) . . ?
C69 N4 Ni2 110.86(13) . . ?
C4 C5 C6 123.04(19) . . ?
C4 C5 H5 118.5 . . ?
C6 C5 H5 118.5 . . ?
C50 O5 C37 119.58(15) . . ?
C5 C6 C1 118.93(18) . . ?
C5 C6 C15 118.90(17) . . ?
C1 C6 C15 122.15(17) . . ?
C2 C7 C9 112.04(19) . . ?
C2 C7 C10 110.0(2) . . ?
C9 C7 C10 106.9(2) . . ?
C2 C7 C8 108.9(2) . . ?
C9 C7 C8 107.6(2) . . ?
C10 C7 C8 111.5(2) . . ?
C7 C9 H9A 109.5 . . ?
C7 C9 H9B 109.5 . . ?
H9A C9 H9B 109.5 . . ?
C7 C9 H9C 109.5 . . ?
H9A C9 H9C 109.5 . . ?
H9B C9 H9C 109.5 . . ?
C7 C8 H8A 109.5 . . ?
C7 C8 H8B 109.5 . . ?
H8A C8 H8B 109.5 . . ?
C7 C8 H8C 109.5 . . ?
H8A C8 H8C 109.5 . . ?
H8B C8 H8C 109.5 . . ?
C11 C13 H13A 109.5 . . ?
C11 C13 H13B 109.5 . . ?
H13A C13 H13B 109.5 . . ?
C11 C13 H13C 109.5 . . ?
H13A C13 H13C 109.5 . . ?
H13B C13 H13C 109.5 . . ?
C11 C12 H12A 109.5 . . ?
C11 C12 H12B 109.5 . . ?
H12A C12 H12B 109.5 . . ?
C11 C12 H12C 109.5 . . ?
H12A C12 H12C 109.5 . . ?
H12B C12 H12C 109.5 . . ?
C12 C11 C14 111.6(3) . . ?
C12 C11 C13 108.1(2) . . ?
C14 C11 C13 106.5(2) . . ?
C12 C11 C4 109.7(2) . . ?
C14 C11 C4 109.5(2) . . ?
C13 C11 C4 111.4(2) . . ?
C7 C10 H10A 109.5 . . ?
C7 C10 H10B 109.5 . . ?
H10A C10 H10B 109.5 . . ?
C7 C10 H10C 109.5 . . ?
H10A C10 H10C 109.5 . . ?
H10B C10 H10C 109.5 . . ?
C11 C14 H14A 109.5 . . ?
C11 C14 H14B 109.5 . . ?
H14A C14 H14B 109.5 . . ?
C11 C14 H14C 109.5 . . ?
H14A C14 H14C 109.5 . . ?
H14B C14 H14C 109.5 . . ?
N1 C15 C6 122.38(17) . . ?
N1 C15 C16 119.73(18) . . ?
C6 C15 C16 117.88(17) . . ?
C15 C16 H16A 109.5 . . ?
C15 C16 H16B 109.5 . . ?
H16A C16 H16B 109.5 . . ?
C15 C16 H16C 109.5 . . ?
H16A C16 H16C 109.5 . . ?
H16B C16 H16C 109.5 . . ?
N1 C17 C18 108.33(15) . . ?
N1 C17 H17A 110.0 . . ?
C18 C17 H17A 110.0 . . ?
N1 C17 H17B 110.0 . . ?
C18 C17 H17B 110.0 . . ?
H17A C17 H17B 108.4 . . ?
N2 C18 C17 103.44(14) . . ?
N2 C18 C20 108.25(15) . . ?
C17 C18 C20 110.68(16) . . ?
N2 C18 C19 113.94(15) . . ?
C17 C18 C19 109.90(16) . . ?
C20 C18 C19 110.43(16) . . ?
C18 C19 H19A 109.5 . . ?
C18 C19 H19B 109.5 . . ?
H19A C19 H19B 109.5 . . ?
C18 C19 H19C 109.5 . . ?
H19A C19 H19C 109.5 . . ?
H19B C19 H19C 109.5 . . ?
C18 C20 H20A 109.5 . . ?
C18 C20 H20B 109.5 . . ?
H20A C20 H20B 109.5 . . ?
C18 C20 H20C 109.5 . . ?
H20A C20 H20C 109.5 . . ?
H20B C20 H20C 109.5 . . ?
N2 C21 C22 125.87(17) . . ?
N2 C21 H21 117.1 . . ?
C22 C21 H21 117.1 . . ?
C23 C22 C27 121.90(17) . . ?
C23 C22 C21 116.28(17) . . ?
C27 C22 C21 121.71(17) . . ?
C24 C23 C22 121.09(18) . . ?
C24 C23 H23 119.5 . . ?
C22 C23 H23 119.5 . . ?
C23 C24 C25 116.73(17) . . ?
C23 C24 C32 123.03(18) . . ?
C25 C24 C32 120.02(17) . . ?
C26 C25 C24 125.43(18) . . ?
C26 C25 H25 117.3 . . ?
C24 C25 H25 117.3 . . ?
C25 C26 C27 117.52(17) . . ?
C25 C26 C28 120.47(16) . . ?
C27 C26 C28 121.96(16) . . ?
O2 C27 C22 122.00(16) . . ?
O2 C27 C26 120.82(16) . . ?
C22 C27 C26 117.18(16) . . ?
C28 C29 H29A 109.5 . . ?
C28 C29 H29B 109.5 . . ?
H29A C29 H29B 109.5 . . ?
C28 C29 H29C 109.5 . . ?
H29A C29 H29C 109.5 . . ?
H29B C29 H29C 109.5 . . ?
C29 C28 C30 109.34(18) . . ?
C29 C28 C31 107.15(18) . . ?
C30 C28 C31 107.32(18) . . ?
C29 C28 C26 111.56(16) . . ?
C30 C28 C26 108.97(16) . . ?
C31 C28 C26 112.36(16) . . ?
C28 C30 H30A 109.5 . . ?
C28 C30 H30B 109.5 . . ?
H30A C30 H30B 109.5 . . ?
C28 C30 H30C 109.5 . . ?
H30A C30 H30C 109.5 . . ?
H30B C30 H30C 109.5 . . ?
C28 C31 H31A 109.5 . . ?
C28 C31 H31B 109.5 . . ?
H31A C31 H31B 109.5 . . ?
C28 C31 H31C 109.5 . . ?
H31A C31 H31C 109.5 . . ?
H31B C31 H31C 109.5 . . ?
C33 C32 C37 117.44(18) . . ?
C33 C32 C24 118.71(17) . . ?
C37 C32 C24 123.85(17) . . ?
C34 C33 C32 123.08(19) . . ?
C34 C33 H33 118.5 . . ?
C32 C33 H33 118.5 . . ?
C35 C34 C33 116.77(18) . . ?
C35 C34 C38 123.17(19) . . ?
C33 C34 C38 120.06(19) . . ?
C34 C35 C36 122.92(19) . . ?
C34 C35 H35 118.5 . . ?
C36 C35 H35 118.5 . . ?
C37 C36 C35 118.34(18) . . ?
C37 C36 C42 122.25(17) . . ?
C35 C36 C42 119.39(17) . . ?
C36 C37 O5 122.69(17) . . ?
C36 C37 C32 121.42(17) . . ?
O5 C37 C32 115.87(16) . . ?
C39 C38 C40 108.1(2) . . ?
C39 C38 C41 109.3(2) . . ?
C40 C38 C41 108.2(2) . . ?
C39 C38 C34 109.8(2) . . ?
C40 C38 C34 109.7(2) . . ?
C41 C38 C34 111.74(19) . . ?
C38 C39 H39A 109.5 . . ?
C38 C39 H39B 109.5 . . ?
H39A C39 H39B 109.5 . . ?
C38 C39 H39C 109.5 . . ?
H39A C39 H39C 109.5 . . ?
H39B C39 H39C 109.5 . . ?
C38 C40 H40A 109.5 . . ?
C38 C40 H40B 109.5 . . ?
H40A C40 H40B 109.5 . . ?
C38 C40 H40C 109.5 . . ?
H40A C40 H40C 109.5 . . ?
H40B C40 H40C 109.5 . . ?
C38 C41 H41A 109.5 . . ?
C38 C41 H41B 109.5 . . ?
H41A C41 H41B 109.5 . . ?
C38 C41 H41C 109.5 . . ?
H41A C41 H41C 109.5 . . ?
H41B C41 H41C 109.5 . . ?
C45 C42 C36 110.49(16) . . ?
C45 C42 C44 109.53(17) . . ?
C36 C42 C44 109.39(17) . . ?
C45 C42 C43 108.51(17) . . ?
C36 C42 C43 108.91(17) . . ?
C44 C42 C43 110.00(18) . . ?
C42 C43 H43A 109.5 . . ?
C42 C43 H43B 109.5 . . ?
H43A C43 H43B 109.5 . . ?
C42 C43 H43C 109.5 . . ?
H43A C43 H43C 109.5 . . ?
H43B C43 H43C 109.5 . . ?
C42 C44 H44A 109.5 . . ?
C42 C44 H44B 109.5 . . ?
H44A C44 H44B 109.5 . . ?
C42 C44 H44C 109.5 . . ?
H44A C44 H44C 109.5 . . ?
H44B C44 H44C 109.5 . . ?
C46 C45 C50 117.97(18) . . ?
C46 C45 C42 119.91(18) . . ?
C50 C45 C42 122.12(17) . . ?
C45 C46 C47 123.10(19) . . ?
C45 C46 H46 118.4 . . ?
C47 C46 H46 118.4 . . ?
C48 C47 C46 116.62(19) . . ?
C48 C47 C51 122.68(19) . . ?
C46 C47 C51 120.69(19) . . ?
C47 C48 C49 123.91(19) . . ?
C47 C48 H48 118.0 . . ?
C49 C48 H48 118.0 . . ?
C48 C49 C50 116.72(18) . . ?
C48 C49 C58 118.07(17) . . ?
C50 C49 C58 125.20(18) . . ?
O5 C50 C45 122.12(17) . . ?
O5 C50 C49 116.22(17) . . ?
C45 C50 C49 121.63(18) . . ?
C54 C51 C53 110.0(2) . . ?
C54 C51 C52 108.0(2) . . ?
C53 C51 C52 108.2(2) . . ?
C54 C51 C47 108.92(19) . . ?
C53 C51 C47 109.38(18) . . ?
C52 C51 C47 112.28(19) . . ?
C51 C52 H52A 109.5 . . ?
C51 C52 H52B 109.5 . . ?
H52A C52 H52B 109.5 . . ?
C51 C52 H52C 109.5 . . ?
H52A C52 H52C 109.5 . . ?
H52B C52 H52C 109.5 . . ?
C51 C53 H53A 109.5 . . ?
C51 C53 H53B 109.5 . . ?
H53A C53 H53B 109.5 . . ?
C51 C53 H53C 109.5 . . ?
H53A C53 H53C 109.5 . . ?
H53B C53 H53C 109.5 . . ?
C51 C54 H54A 109.5 . . ?
C51 C54 H54B 109.5 . . ?
H54A C54 H54B 109.5 . . ?
C51 C54 H54C 109.5 . . ?
H54A C54 H54C 109.5 . . ?
H54B C54 H54C 109.5 . . ?
O3 C55 C60 122.33(17) . . ?
O3 C55 C56 120.05(16) . . ?
C60 C55 C56 117.61(17) . . ?
C57 C56 C55 117.54(17) . . ?
C57 C56 C61 120.69(17) . . ?
C55 C56 C61 121.63(17) . . ?
C56 C57 C58 125.50(19) . . ?
C56 C57 H57 117.3 . . ?
C58 C57 H57 117.3 . . ?
C59 C58 C57 116.00(18) . . ?
C59 C58 C49 124.98(18) . . ?
C57 C58 C49 118.63(18) . . ?
C58 C59 C60 121.75(18) . . ?
C58 C59 H59 119.1 . . ?
C60 C59 H59 119.1 . . ?
C59 C60 C65 117.33(17) . . ?
C59 C60 C55 121.42(18) . . ?
C65 C60 C55 120.75(18) . . ?
C64 C61 C63 107.51(17) . . ?
C64 C61 C62 107.05(18) . . ?
C63 C61 C62 110.54(17) . . ?
C64 C61 C56 111.96(17) . . ?
C63 C61 C56 111.55(16) . . ?
C62 C61 C56 108.15(16) . . ?
C61 C62 H62A 109.5 . . ?
C61 C62 H62B 109.5 . . ?
H62A C62 H62B 109.5 . . ?
C61 C62 H62C 109.5 . . ?
H62A C62 H62C 109.5 . . ?
H62B C62 H62C 109.5 . . ?
C61 C63 H63A 109.5 . . ?
C61 C63 H63B 109.5 . . ?
H63A C63 H63B 109.5 . . ?
C61 C63 H63C 109.5 . . ?
H63A C63 H63C 109.5 . . ?
H63B C63 H63C 109.5 . . ?
C61 C64 H64A 109.5 . . ?
C61 C64 H64B 109.5 . . ?
H64A C64 H64B 109.5 . . ?
C61 C64 H64C 109.5 . . ?
H64A C64 H64C 109.5 . . ?
H64B C64 H64C 109.5 . . ?
N3 C65 C60 125.92(18) . . ?
N3 C65 H65 117.0 . . ?
C60 C65 H65 117.0 . . ?
N3 C66 C69 103.78(16) . . ?
N3 C66 C67 113.76(16) . . ?
C69 C66 C67 110.43(18) . . ?
N3 C66 C68 107.60(16) . . ?
C69 C66 C68 110.28(18) . . ?
C67 C66 C68 110.75(18) . . ?
C66 C67 H67A 109.5 . . ?
C66 C67 H67B 109.5 . . ?
H67A C67 H67B 109.5 . . ?
C66 C67 H67C 109.5 . . ?
H67A C67 H67C 109.5 . . ?
H67B C67 H67C 109.5 . . ?
C66 C68 H68A 109.5 . . ?
C66 C68 H68B 109.5 . . ?
H68A C68 H68B 109.5 . . ?
C66 C68 H68C 109.5 . . ?
H68A C68 H68C 109.5 . . ?
H68B C68 H68C 109.5 . . ?
N4 C69 C66 107.70(15) . . ?
N4 C69 H69A 110.2 . . ?
C66 C69 H69A 110.2 . . ?
N4 C69 H69B 110.2 . . ?
C66 C69 H69B 110.2 . . ?
H69A C69 H69B 108.5 . . ?
N4 C70 C72 121.73(18) . . ?
N4 C70 C71 119.74(18) . . ?
C72 C70 C71 118.52(18) . . ?
C70 C71 H71A 109.5 . . ?
C70 C71 H71B 109.5 . . ?
H71A C71 H71B 109.5 . . ?
C70 C71 H71C 109.5 . . ?
H71A C71 H71C 109.5 . . ?
H71B C71 H71C 109.5 . . ?
C73 C72 C77 119.18(18) . . ?
C73 C72 C70 118.84(18) . . ?
C77 C72 C70 121.98(18) . . ?
C74 C73 C72 122.62(19) . . ?
C74 C73 H73 118.7 . . ?
C72 C73 H73 118.7 . . ?
C73 C74 C75 116.83(19) . . ?
C73 C74 C82 123.8(2) . . ?
C75 C74 C82 119.34(19) . . ?
C76 C75 C74 124.56(19) . . ?
C76 C75 H75 117.7 . . ?
C74 C75 H75 117.7 . . ?
C75 C76 C77 118.03(18) . . ?
C75 C76 C78 120.91(17) . . ?
C77 C76 C78 121.07(17) . . ?
O4 C77 C72 122.74(17) . . ?
O4 C77 C76 118.45(16) . . ?
C72 C77 C76 118.77(17) . . ?
C80 C78 C81 110.03(17) . . ?
C80 C78 C76 109.90(16) . . ?
C81 C78 C76 110.68(16) . . ?
C80 C78 C79 107.36(17) . . ?
C81 C78 C79 106.98(17) . . ?
C76 C78 C79 111.81(17) . . ?
C78 C79 H79A 109.5 . . ?
C78 C79 H79B 109.5 . . ?
H79A C79 H79B 109.5 . . ?
C78 C79 H79C 109.5 . . ?
H79A C79 H79C 109.5 . . ?
H79B C79 H79C 109.5 . . ?
C78 C80 H80A 109.5 . . ?
C78 C80 H80B 109.5 . . ?
H80A C80 H80B 109.5 . . ?
C78 C80 H80C 109.5 . . ?
H80A C80 H80C 109.5 . . ?
H80B C80 H80C 109.5 . . ?
C78 C81 H81A 109.5 . . ?
C78 C81 H81B 109.5 . . ?
H81A C81 H81B 109.5 . . ?
C78 C81 H81C 109.5 . . ?
H81A C81 H81C 109.5 . . ?
H81B C81 H81C 109.5 . . ?
C74 C82 C83 109.9(2) . . ?
C74 C82 C85 109.0(2) . . ?
C83 C82 C85 109.1(2) . . ?
C74 C82 C84 112.1(2) . . ?
C83 C82 C84 107.4(2) . . ?
C85 C82 C84 109.2(2) . . ?
C82 C83 H83A 109.5 . . ?
C82 C83 H83B 109.5 . . ?
H83A C83 H83B 109.5 . . ?
C82 C83 H83C 109.5 . . ?
H83A C83 H83C 109.5 . . ?
H83B C83 H83C 109.5 . . ?
C82 C84 H84A 109.5 . . ?
C82 C84 H84B 109.5 . . ?
H84A C84 H84B 109.5 . . ?
C82 C84 H84C 109.5 . . ?
H84A C84 H84C 109.5 . . ?
H84B C84 H84C 109.5 . . ?
C82 C85 H85A 109.5 . . ?
C82 C85 H85B 109.5 . . ?
H85A C85 H85B 109.5 . . ?
C82 C85 H85C 109.5 . . ?
H85A C85 H85C 109.5 . . ?
H85B C85 H85C 109.5 . . ?

_shelx_res_file                  
;
TITL sfu031_0ma_a.res in P2(1)/n
    sfu031_0ma_asqueeze.res
    created by SHELXL-2016/6 at 19:20:42 on 10-Oct-2017
REM Old TITL sfu031_0ma in P2(1)/n
REM SHELXT solution in P2(1)/n
REM R1 0.171,  Rweak 0.008,  Alpha 0.061,  Orientation as input
REM Formula found by SHELXT:  C85 N3 O6 Ni2
CELL  0.77490  15.5829  39.5815  16.2027   90.000  110.448   90.000
ZERR    4.000   0.0011   0.0027   0.0011    0.000    0.002    0.000
LATT  1
SYMM 1/2-X, 1/2+Y, 1/2-Z
SFAC C H N O NI Cl
DISP C 0.0040 0.0020 13.6
DISP H 0.0000 0.0000 0.7
DISP N 0.0076 0.0040 23.9
DISP O 0.0132 0.0074 40.2
DISP NI 0.3262 1.3024 5778.6
DISP Cl 0.1697 0.1896 859.1
UNIT 368 520 16 20 8 8
TEMP -123.15
OMIT -1 2 2
OMIT 0 6 2
OMIT 2 18 0
OMIT 0 5 1
OMIT 0 8 2
L.S. 10
BOND $H
LIST 6
ACTA
FMAP 2
RIGU
ISOR 0.005 C12 C41
PLAN 20
WGHT    0.068200    1.024800
FVAR       1.78224
NI1   5    0.259930    0.224274    0.376880    11.00000    0.02161    0.02950 =
         0.02356    0.00047    0.00926    0.00274
N1    3    0.345157    0.200431    0.342869    11.00000    0.02244    0.03531 =
         0.02271   -0.00212    0.00785    0.00218
O1    4    0.241609    0.189658    0.443500    11.00000    0.03594    0.03422 =
         0.03993    0.00817    0.02148    0.00872
C1    1    0.269115    0.158229    0.447157    11.00000    0.02830    0.03172 =
         0.03048    0.00190    0.00879    0.00502
NI2   5    0.516793    0.250364    0.516092    11.00000    0.01905    0.03947 =
         0.02159    0.00258    0.00915    0.00103
N2    3    0.271431    0.258317    0.303975    11.00000    0.02054    0.03051 =
         0.02228   -0.00145    0.00859    0.00114
O2    4    0.182309    0.249238    0.419543    11.00000    0.02725    0.02811 =
         0.02765    0.00170    0.01406    0.00146
C2    1    0.229408    0.133752    0.488415    11.00000    0.03443    0.03787 =
         0.03838    0.00537    0.01459    0.00575
C3    1    0.262401    0.101246    0.497044    11.00000    0.04250    0.03454 =
         0.04345    0.00453    0.01586    0.00123
AFIX  43
H3    2    0.236476    0.085182    0.525102    11.00000   -1.20000
AFIX   0
O3    4    0.540558    0.284784    0.449516    11.00000    0.02546    0.03849 =
         0.02981    0.00493    0.01501    0.00520
N3    3    0.449058    0.277708    0.562084    11.00000    0.01901    0.04812 =
         0.02050    0.00351    0.00807    0.00277
C4    1    0.332188    0.090273    0.466913    11.00000    0.04278    0.03196 =
         0.03835   -0.00270    0.01069    0.00447
O4    4    0.584695    0.223464    0.469784    11.00000    0.02760    0.03825 =
         0.02583    0.00423    0.01410    0.00286
N4    3    0.490952    0.215166    0.579955    11.00000    0.02337    0.04640 =
         0.02397    0.00250    0.01069   -0.00271
C5    1    0.367093    0.113517    0.425692    11.00000    0.03208    0.03621 =
         0.03372   -0.00245    0.00955    0.00604
AFIX  43
H5    2    0.413382    0.106598    0.403668    11.00000   -1.20000
AFIX   0
O5    4    0.245909    0.405149    0.386541    11.00000    0.02331    0.02916 =
         0.04765    0.00028    0.01570    0.00247
C6    1    0.337722    0.147588    0.414000    11.00000    0.02416    0.03382 =
         0.02786   -0.00165    0.00533    0.00336
C7    1    0.153413    0.144071    0.523090    11.00000    0.04892    0.04636 =
         0.07902    0.02259    0.04115    0.01212
C9    1    0.115474    0.113742    0.558264    11.00000    0.06158    0.05192 =
         0.09954    0.01969    0.05327    0.00689
AFIX 137
H9A   2    0.089418    0.097362    0.510705    11.00000   -1.50000
H9B   2    0.067705    0.121425    0.580332    11.00000   -1.50000
H9C   2    0.165050    0.103054    0.606238    11.00000   -1.50000
AFIX   0
C8    1    0.193007    0.169076    0.599646    11.00000    0.12134    0.04338 =
         0.10432    0.00116    0.09321    0.00316
AFIX 137
H8A   2    0.218522    0.188671    0.579268    11.00000   -1.50000
H8B   2    0.241441    0.157955    0.647782    11.00000   -1.50000
H8C   2    0.144295    0.176538    0.620682    11.00000   -1.50000
AFIX   0
C13   1    0.439565    0.046622    0.441412    11.00000    0.08460    0.04302 =
         0.08334    0.00520    0.04335    0.02354
AFIX 137
H13A  2    0.417029    0.052178    0.378508    11.00000   -1.50000
H13B  2    0.457222    0.022748    0.449239    11.00000   -1.50000
H13C  2    0.492873    0.060716    0.472175    11.00000   -1.50000
AFIX   0
C12   1    0.401011    0.044808    0.576682    11.00000    0.15969    0.07359 =
         0.07562    0.03023    0.05739    0.07046
AFIX 137
H12A  2    0.426885    0.021964    0.584791    11.00000   -1.50000
H12B  2    0.351397    0.045931    0.600654    11.00000   -1.50000
H12C  2    0.448893    0.061069    0.607551    11.00000   -1.50000
AFIX   0
C11   1    0.363736    0.053237    0.479486    11.00000    0.07013    0.03347 =
         0.06213    0.00497    0.03310    0.01178
C10   1    0.072753    0.159555    0.448349    11.00000    0.04706    0.09401 =
         0.14789    0.06266    0.05456    0.03038
AFIX 137
H10A  2    0.093586    0.179725    0.425716    11.00000   -1.50000
H10B  2    0.024167    0.165813    0.470853    11.00000   -1.50000
H10C  2    0.049035    0.143010    0.400785    11.00000   -1.50000
AFIX   0
C14   1    0.284077    0.030357    0.429433    11.00000    0.10545    0.04021 =
         0.14256   -0.01765    0.06970   -0.01405
AFIX 137
H14A  2    0.261871    0.036413    0.366845    11.00000   -1.50000
H14B  2    0.234471    0.033140    0.452938    11.00000   -1.50000
H14C  2    0.304585    0.006782    0.436281    11.00000   -1.50000
AFIX   0
C15   1    0.376957    0.170243    0.366285    11.00000    0.02330    0.03548 =
         0.02787   -0.00447    0.00556    0.00449
C16   1    0.456519    0.157445    0.342014    11.00000    0.03192    0.04261 =
         0.04645   -0.00189    0.01696    0.00734
AFIX 137
H16A  2    0.433213    0.144265    0.287486    11.00000   -1.50000
H16B  2    0.495813    0.143112    0.389545    11.00000   -1.50000
H16C  2    0.492064    0.176667    0.333288    11.00000   -1.50000
AFIX   0
C17   1    0.385769    0.221768    0.291301    11.00000    0.02189    0.04325 =
         0.02613   -0.00195    0.01047    0.00161
AFIX  23
H17A  2    0.405179    0.207570    0.250661    11.00000   -1.20000
H17B  2    0.440232    0.233740    0.331264    11.00000   -1.20000
AFIX   0
C18   1    0.314396    0.247030    0.239517    11.00000    0.02265    0.03710 =
         0.02114   -0.00349    0.00889    0.00127
C19   1    0.359894    0.275378    0.206172    11.00000    0.03246    0.04339 =
         0.03258   -0.00076    0.01746    0.00066
AFIX 137
H19A  2    0.397134    0.265686    0.174282    11.00000   -1.50000
H19B  2    0.399102    0.288630    0.256250    11.00000   -1.50000
H19C  2    0.312713    0.290052    0.166537    11.00000   -1.50000
AFIX   0
C20   1    0.241263    0.229850    0.162960    11.00000    0.02818    0.04366 =
         0.02572   -0.00272    0.00703    0.00027
AFIX 137
H20A  2    0.194267    0.246379    0.131864    11.00000   -1.50000
H20B  2    0.213122    0.211543    0.185365    11.00000   -1.50000
H20C  2    0.269268    0.220555    0.122311    11.00000   -1.50000
AFIX   0
C21   1    0.245507    0.289122    0.303883    11.00000    0.02252    0.03358 =
         0.02534   -0.00024    0.00962   -0.00375
AFIX  43
H21   2    0.260763    0.304393    0.265915    11.00000   -1.20000
AFIX   0
C22   1    0.195663    0.302525    0.355873    11.00000    0.02149    0.03055 =
         0.02677   -0.00216    0.00936   -0.00157
C23   1    0.177160    0.337307    0.347605    11.00000    0.02517    0.03070 =
         0.03113    0.00040    0.01133   -0.00235
AFIX  43
H23   2    0.201703    0.350685    0.312486    11.00000   -1.20000
AFIX   0
C24   1    0.124230    0.352305    0.389386    11.00000    0.02509    0.02851 =
         0.03523   -0.00129    0.01181    0.00028
C25   1    0.088825    0.331074    0.439308    11.00000    0.02738    0.03681 =
         0.03425   -0.00392    0.01551    0.00126
AFIX  43
H25   2    0.052302    0.341271    0.468679    11.00000   -1.20000
AFIX   0
C26   1    0.102724    0.296636    0.449194    11.00000    0.02438    0.03423 =
         0.02900   -0.00202    0.01298   -0.00010
C27   1    0.161850    0.281339    0.408643    11.00000    0.01908    0.03185 =
         0.02379   -0.00115    0.00609   -0.00092
C29   1    0.120731    0.258026    0.578913    11.00000    0.04137    0.05379 =
         0.03533    0.00703    0.01969    0.00062
AFIX 137
H29A  2    0.163369    0.244347    0.560600    11.00000   -1.50000
H29B  2    0.087170    0.243408    0.605957    11.00000   -1.50000
H29C  2    0.155057    0.275019    0.621724    11.00000   -1.50000
AFIX   0
C28   1    0.053088    0.275643    0.498592    11.00000    0.03162    0.03604 =
         0.03604   -0.00026    0.02077    0.00028
C30   1   -0.006533    0.249155    0.435967    11.00000    0.03368    0.04953 =
         0.04562   -0.00574    0.02184   -0.01069
AFIX 137
H30A  2   -0.052190    0.260460    0.385945    11.00000   -1.50000
H30B  2   -0.037698    0.235423    0.467260    11.00000   -1.50000
H30C  2    0.032037    0.234589    0.414518    11.00000   -1.50000
AFIX   0
C31   1   -0.010242    0.297282    0.531473    11.00000    0.05443    0.04529 =
         0.06605    0.00085    0.04598    0.00164
AFIX 137
H31A  2   -0.055362    0.308757    0.481394    11.00000   -1.50000
H31B  2    0.026219    0.314138    0.573441    11.00000   -1.50000
H31C  2   -0.041995    0.282759    0.560565    11.00000   -1.50000
AFIX   0
C32   1    0.097374    0.388438    0.377620    11.00000    0.02898    0.03150 =
         0.03515   -0.00111    0.01465    0.00030
C33   1    0.007994    0.397182    0.368424    11.00000    0.02906    0.03210 =
         0.04961    0.00008    0.01970    0.00072
AFIX  43
H33   2   -0.033421    0.379682    0.369249    11.00000   -1.20000
AFIX   0
C34   1   -0.023535    0.430331    0.358084    11.00000    0.02894    0.03680 =
         0.05382    0.00172    0.02050    0.00423
C35   1    0.037833    0.454906    0.355089    11.00000    0.03290    0.02964 =
         0.05265    0.00187    0.01997    0.00570
AFIX  43
H35   2    0.017991    0.477762    0.347701    11.00000   -1.20000
AFIX   0
C36   1    0.127954    0.447729    0.362429    11.00000    0.02997    0.02967 =
         0.03732   -0.00287    0.01429    0.00038
C37   1    0.156798    0.414639    0.374409    11.00000    0.02420    0.03365 =
         0.03334   -0.00289    0.01157    0.00283
C38   1   -0.122593    0.438043    0.349980    11.00000    0.03314    0.04157 =
         0.08252    0.00740    0.03040    0.00841
C39   1   -0.188020    0.419851    0.270827    11.00000    0.03329    0.08369 =
         0.07739    0.02070    0.02202    0.00265
AFIX 137
H39A  2   -0.178148    0.427575    0.217371    11.00000   -1.50000
H39B  2   -0.251213    0.424736    0.266116    11.00000   -1.50000
H39C  2   -0.177078    0.395459    0.277723    11.00000   -1.50000
AFIX   0
C40   1   -0.139773    0.425387    0.432035    11.00000    0.04945    0.08105 =
         0.08292   -0.00142    0.04231    0.00946
AFIX 137
H40A  2   -0.203191    0.430276    0.426526    11.00000   -1.50000
H40B  2   -0.097913    0.436819    0.484249    11.00000   -1.50000
H40C  2   -0.129224    0.400954    0.437912    11.00000   -1.50000
AFIX   0
C41   1   -0.142746    0.475988    0.341003    11.00000    0.05015    0.05249 =
         0.18305    0.01581    0.06486    0.01872
AFIX 137
H41A  2   -0.136255    0.484318    0.286527    11.00000   -1.50000
H41B  2   -0.099480    0.487878    0.391520    11.00000   -1.50000
H41C  2   -0.205404    0.480060    0.339216    11.00000   -1.50000
AFIX   0
C42   1    0.191649    0.476603    0.359608    11.00000    0.02874    0.02832 =
         0.04729   -0.00254    0.01679    0.00164
C43   1    0.207615    0.499188    0.440529    11.00000    0.04272    0.04300 =
         0.06961   -0.01833    0.02836   -0.00660
AFIX 137
H43A  2    0.249812    0.517487    0.440081    11.00000   -1.50000
H43B  2    0.234102    0.485705    0.494191    11.00000   -1.50000
H43C  2    0.149132    0.508802    0.439021    11.00000   -1.50000
AFIX   0
C44   1    0.147657    0.497169    0.275155    11.00000    0.03680    0.04088 =
         0.06840    0.01180    0.02327    0.00505
AFIX 137
H44A  2    0.138983    0.482689    0.223805    11.00000   -1.50000
H44B  2    0.187687    0.516138    0.274118    11.00000   -1.50000
H44C  2    0.088177    0.505829    0.273548    11.00000   -1.50000
AFIX   0
C45   1    0.283797    0.462883    0.361833    11.00000    0.02840    0.03331 =
         0.03743   -0.00646    0.01389   -0.00230
C46   1    0.347721    0.484508    0.348510    11.00000    0.03344    0.03055 =
         0.04446   -0.00238    0.01603   -0.00221
AFIX  43
H46   2    0.331922    0.507641    0.336748    11.00000   -1.20000
AFIX   0
C47   1    0.433699    0.473962    0.351543    11.00000    0.03190    0.04076 =
         0.04362   -0.00600    0.01606   -0.00608
C48   1    0.454372    0.440307    0.369950    11.00000    0.02553    0.04206 =
         0.04296   -0.00549    0.01470   -0.00050
AFIX  43
H48   2    0.513745    0.432723    0.374672    11.00000   -1.20000
AFIX   0
C49   1    0.393394    0.416754    0.382042    11.00000    0.02810    0.03699 =
         0.03440   -0.00350    0.01227   -0.00011
C50   1    0.307030    0.428955    0.377445    11.00000    0.02647    0.03274 =
         0.03157   -0.00364    0.01037   -0.00181
C51   1    0.500796    0.498968    0.334195    11.00000    0.03625    0.04680 =
         0.05327   -0.00370    0.02146   -0.00940
C52   1    0.589631    0.481824    0.336054    11.00000    0.04603    0.06015 =
         0.09881   -0.00225    0.04334   -0.01163
AFIX 137
H52A  2    0.575571    0.464727    0.289456    11.00000   -1.50000
H52B  2    0.619123    0.470997    0.393423    11.00000   -1.50000
H52C  2    0.631006    0.498784    0.326471    11.00000   -1.50000
AFIX   0
C53   1    0.525448    0.526557    0.404867    11.00000    0.05100    0.05479 =
         0.06729   -0.00972    0.02581   -0.02037
AFIX 137
H53A  2    0.567928    0.542631    0.393624    11.00000   -1.50000
H53B  2    0.554505    0.516264    0.463006    11.00000   -1.50000
H53C  2    0.469692    0.538437    0.403207    11.00000   -1.50000
AFIX   0
C54   1    0.455574    0.514627    0.243446    11.00000    0.05849    0.07459 =
         0.06188    0.00815    0.02942   -0.01400
AFIX 137
H54A  2    0.437010    0.496703    0.198984    11.00000   -1.50000
H54B  2    0.499087    0.529736    0.230526    11.00000   -1.50000
H54C  2    0.401523    0.527520    0.242425    11.00000   -1.50000
AFIX   0
C55   1    0.505022    0.315134    0.434243    11.00000    0.02083    0.03789 =
         0.02623   -0.00141    0.00775    0.00091
C56   1    0.533808    0.338272    0.381417    11.00000    0.02306    0.03685 =
         0.02981   -0.00198    0.01249    0.00038
C57   1    0.490184    0.369135    0.363115    11.00000    0.02662    0.03940 =
         0.03433    0.00161    0.01449    0.00008
AFIX  43
H57   2    0.506046    0.383715    0.324118    11.00000   -1.20000
AFIX   0
C58   1    0.423618    0.380948    0.397616    11.00000    0.02324    0.03925 =
         0.03267   -0.00204    0.00999    0.00191
C59   1    0.399728    0.358980    0.451090    11.00000    0.02169    0.04381 =
         0.03046   -0.00268    0.01073    0.00304
AFIX  43
H59   2    0.355900    0.365838    0.476329    11.00000   -1.20000
AFIX   0
C60   1    0.438253    0.326571    0.469666    11.00000    0.01982    0.04227 =
         0.02651    0.00008    0.00986    0.00289
C61   1    0.614913    0.330346    0.351256    11.00000    0.02969    0.03660 =
         0.04117    0.00205    0.02054    0.00180
C62   1    0.700339    0.324993    0.433586    11.00000    0.02594    0.05099 =
         0.05572   -0.00534    0.01794   -0.00025
AFIX 137
H62A  2    0.752501    0.319188    0.415790    11.00000   -1.50000
H62B  2    0.689129    0.306577    0.468963    11.00000   -1.50000
H62C  2    0.713934    0.345797    0.468573    11.00000   -1.50000
AFIX   0
C63   1    0.596254    0.299078    0.291919    11.00000    0.03485    0.04191 =
         0.04234    0.00036    0.02392    0.00079
AFIX 137
H63A  2    0.545117    0.303689    0.237216    11.00000   -1.50000
H63B  2    0.580632    0.279962    0.322439    11.00000   -1.50000
H63C  2    0.651071    0.293573    0.278132    11.00000   -1.50000
AFIX   0
C64   1    0.635843    0.359663    0.299789    11.00000    0.04793    0.04499 =
         0.06906    0.00576    0.04287    0.00223
AFIX 137
H64A  2    0.688870    0.353913    0.283290    11.00000   -1.50000
H64B  2    0.649428    0.380001    0.336600    11.00000   -1.50000
H64C  2    0.582643    0.363862    0.246492    11.00000   -1.50000
AFIX   0
C65   1    0.417326    0.307175    0.534362    11.00000    0.02180    0.04849 =
         0.02840    0.00025    0.01136    0.00611
AFIX  43
H65   2    0.376192    0.316923    0.559228    11.00000   -1.20000
AFIX   0
C66   1    0.434841    0.262439    0.640316    11.00000    0.02453    0.05409 =
         0.02307    0.00644    0.01275    0.00494
C67   1    0.352514    0.276744    0.658897    11.00000    0.04157    0.07101 =
         0.04442    0.01569    0.02992    0.01643
AFIX 137
H67A  2    0.299291    0.277248    0.604184    11.00000   -1.50000
H67B  2    0.366399    0.299728    0.682254    11.00000   -1.50000
H67C  2    0.338960    0.262447    0.702189    11.00000   -1.50000
AFIX   0
C68   1    0.522755    0.267643    0.719355    11.00000    0.03771    0.06358 =
         0.02472    0.00270    0.00926    0.00466
AFIX 137
H68A  2    0.574504    0.257778    0.706694    11.00000   -1.50000
H68B  2    0.516815    0.256613    0.771244    11.00000   -1.50000
H68C  2    0.533347    0.291876    0.730832    11.00000   -1.50000
AFIX   0
C69   1    0.420873    0.225492    0.617625    11.00000    0.02556    0.05610 =
         0.03110    0.00685    0.01673   -0.00056
AFIX  23
H69A  2    0.427597    0.212089    0.671115    11.00000   -1.20000
H69B  2    0.358682    0.221649    0.574271    11.00000   -1.20000
AFIX   0
C70   1    0.521608    0.184436    0.589516    11.00000    0.02755    0.04426 =
         0.02252    0.00227    0.00706   -0.00479
C71   1    0.480266    0.158282    0.633418    11.00000    0.03769    0.04945 =
         0.03176    0.00427    0.01526   -0.00584
AFIX 137
H71A  2    0.415057    0.163146    0.619509    11.00000   -1.50000
H71B  2    0.511815    0.159124    0.697364    11.00000   -1.50000
H71C  2    0.487285    0.135722    0.611672    11.00000   -1.50000
AFIX   0
C72   1    0.594390    0.173881    0.557915    11.00000    0.03109    0.04015 =
         0.02331   -0.00012    0.00968   -0.00375
C73   1    0.637474    0.142313    0.585612    11.00000    0.04396    0.04025 =
         0.02803    0.00464    0.01380   -0.00124
AFIX  43
H73   2    0.619298    0.129128    0.625679    11.00000   -1.20000
AFIX   0
C74   1    0.704061    0.130062    0.557069    11.00000    0.04251    0.03899 =
         0.03081    0.00239    0.01112    0.00064
C75   1    0.728558    0.150291    0.497572    11.00000    0.03226    0.04103 =
         0.03247   -0.00041    0.01278    0.00307
AFIX  43
H75   2    0.773858    0.141839    0.476119    11.00000   -1.20000
AFIX   0
C76   1    0.691612    0.181411    0.468281    11.00000    0.02520    0.03838 =
         0.02594   -0.00065    0.00774   -0.00123
C77   1    0.622219    0.194094    0.499315    11.00000    0.02452    0.03568 =
         0.02128    0.00053    0.00593   -0.00122
C78   1    0.723785    0.202019    0.404054    11.00000    0.02826    0.03857 =
         0.03352    0.00140    0.01623    0.00289
C79   1    0.802122    0.184151    0.383600    11.00000    0.04222    0.04253 =
         0.05612    0.00354    0.03083    0.00606
AFIX 137
H79A  2    0.780007    0.162568    0.354233    11.00000   -1.50000
H79B  2    0.853263    0.180039    0.438645    11.00000   -1.50000
H79C  2    0.822827    0.198501    0.344938    11.00000   -1.50000
AFIX   0
C80   1    0.759992    0.236357    0.444500    11.00000    0.02997    0.04175 =
         0.04344    0.00057    0.01825   -0.00159
AFIX 137
H80A  2    0.779238    0.249528    0.402778    11.00000   -1.50000
H80B  2    0.812420    0.233027    0.498994    11.00000   -1.50000
H80C  2    0.711529    0.248529    0.457659    11.00000   -1.50000
AFIX   0
C81   1    0.645077    0.206889    0.315858    11.00000    0.03910    0.04754 =
         0.03236    0.00424    0.01827    0.00135
AFIX 137
H81A  2    0.666549    0.220424    0.276269    11.00000   -1.50000
H81B  2    0.594176    0.218560    0.325987    11.00000   -1.50000
H81C  2    0.624283    0.184792    0.289044    11.00000   -1.50000
AFIX   0
C82   1    0.752378    0.096324    0.586395    11.00000    0.05752    0.04449 =
         0.04696    0.01025    0.02169    0.01182
C83   1    0.737712    0.073519    0.506271    11.00000    0.10239    0.04404 =
         0.06797    0.00502    0.04489    0.01234
AFIX 137
H83A  2    0.672096    0.069210    0.477075    11.00000   -1.50000
H83B  2    0.769827    0.052054    0.525484    11.00000   -1.50000
H83C  2    0.761828    0.084700    0.464979    11.00000   -1.50000
AFIX   0
C84   1    0.715497    0.077449    0.649582    11.00000    0.09669    0.05002 =
         0.06363    0.02319    0.04142    0.02009
AFIX 137
H84A  2    0.649808    0.073263    0.620467    11.00000   -1.50000
H84B  2    0.725390    0.091156    0.702481    11.00000   -1.50000
H84C  2    0.747703    0.055857    0.666212    11.00000   -1.50000
AFIX   0
C85   1    0.855099    0.102654    0.632139    11.00000    0.06025    0.06842 =
         0.08013    0.02398    0.00984    0.02504
AFIX 137
H85A  2    0.879706    0.113515    0.590781    11.00000   -1.50000
H85B  2    0.886494    0.081086    0.651732    11.00000   -1.50000
H85C  2    0.864830    0.117413    0.683174    11.00000   -1.50000
REM #####
REM #####
REM #####
REM #####
AFIX   0
HKLF 4


REM  sfu031_0ma_a.res in P2(1)/n
REM R1 =  0.0439 for   14742 Fo > 4sig(Fo)  and  0.0626 for all   19272 data
REM    897 parameters refined using    903 restraints

END

WGHT      0.0682      1.0248

REM Highest difference peak  0.369,  deepest hole -0.267,  1-sigma level  0.053
Q1    1   0.2581  0.2248  0.3194  11.00000  0.05    0.37
Q2    1   0.2224  0.2157  0.4016  11.00000  0.05    0.31
Q3    1   0.2993  0.0310  0.5238  11.00000  0.05    0.30
Q4    1   0.5349  0.2536  0.5803  11.00000  0.05    0.28
Q5    1   0.5711  0.3337  0.3680  11.00000  0.05    0.27
Q6    1   0.4963  0.2447  0.5637  11.00000  0.05    0.27
Q7    1   0.6207  0.1615  0.5790  11.00000  0.05    0.26
Q8    1   0.6149  0.3457  0.3272  11.00000  0.05    0.26
Q9    1   0.2960  0.2121  0.3428  11.00000  0.05    0.26
Q10   1   0.7241  0.1125  0.5618  11.00000  0.05    0.25
Q11   1   0.0812  0.2878  0.4784  11.00000  0.05    0.25
Q12   1   0.7147  0.1943  0.4408  11.00000  0.05    0.25
Q13   1   0.5199  0.2488  0.4585  11.00000  0.05    0.25
Q14   1   0.2736  0.2428  0.3405  11.00000  0.05    0.24
Q15   1   0.1823  0.2906  0.3783  11.00000  0.05    0.24
Q16   1   0.1065  0.3703  0.3763  11.00000  0.05    0.24
Q17   1   0.4789  0.3215  0.4679  11.00000  0.05    0.24
Q18   1   0.5505  0.2427  0.4844  11.00000  0.05    0.24
Q19   1   0.2222  0.2954  0.3336  11.00000  0.05    0.24
Q20   1   0.4544  0.3717  0.3862  11.00000  0.05    0.23
;
_shelx_res_checksum              58505
_exptl_crystal_recrystallization_method 
'Re-crystallisation from solvent: Dichloromethane/hexanes'
_refine_special_details          SQUEEZE
####################################################################### 
# 
# This file contains crystal structure data downloaded from the 
# Cambridge Structural Database (CSD) hosted by the Cambridge 
# Crystallographic Data Centre (CCDC).
# 
# Full information about CCDC data access policies and citation 
# guidelines are available at http://www.ccdc.cam.ac.uk/access/V1 
# 
# Audit and citation data items may have been added by the CCDC. 
# Please retain this information to preserve the provenance of 
# this file and to allow appropriate attribution of the data. 
# 
#######################################################################

data_Compound_4
_database_code_depnum_ccdc_archive 'CCDC 1579267'
_audit_update_record             
;
2017-10-11 deposited with the CCDC.
2018-01-09 downloaded from the CCDC.
;
# start Validation Reply Form
_vrf_THETM01_Compound_4          
;
PROBLEM: The value of sine(theta_max)/wavelength is less than 0.575
RESPONSE: Weakly diffracting crystal
;
_vrf_PLAT220_Compound_4          
;
PROBLEM: Non-Solvent Resd 1   C   Ueq(max)/Ueq(min) Range        3.5 Ratio
RESPONSE: Disordered t-butyl group
;
_vrf_PLAT242_Compound_4          
;
PROBLEM: Low    'MainMol' Ueq as Compared to Neighbors of        C65 Check
RESPONSE: Disordered t-butyl group
;
_vrf_PLAT244_Compound_4          
;
PROBLEM: Low    'Solvent' Ueq as Compared to Neighbors of        C70 Check
RESPONSE: Disordered t-butyl group
;
_vrf_PLAT413_Compound_4          
;
PROBLEM: Short Inter XH3 .. XHn     H54C   ..  H72B    ..       2.05 Ang.
RESPONSE: Disordered t-butyl group
;
# Added during the CSD deposition process: Wednesday 11 October 2017 06:03 AM
# end Validation Reply Form

#===============================================================================
# 5. CHEMICAL DATA

_chemical_formula_sum            'C72 H96 N6 Ni2 O4'
_chemical_formula_moiety         'C72 H96 N6 Ni2 O4'
_chemical_formula_weight         1226.96
#=============================================================
# 6. CRYSTAL DATA

_space_group_crystal_system      triclinic
_space_group_IT_number           2
_space_group_name_H-M_alt        'P -1'
_space_group_name_Hall           '-P 1'
loop_
_space_group_symop_operation_xyz
'x, y, z'
'-x, -y, -z'

#------------------------------------------------
_cell_length_a                   11.4567(7)
_cell_length_b                   13.1358(10)
_cell_length_c                   25.5529(16)
_cell_angle_alpha                82.482(5)
_cell_angle_beta                 89.480(4)
_cell_angle_gamma                67.190(5)
_cell_volume                     3510.7(4)
_cell_formula_units_Z            2
_cell_measurement_temperature    150(2)
_cell_measurement_reflns_used    9866
_cell_measurement_theta_min      3.49
_cell_measurement_theta_max      62.74

_exptl_crystal_description       plate
_exptl_crystal_colour            'light brown'
_exptl_crystal_size_max          ?
_exptl_crystal_size_mid          ?
_exptl_crystal_size_min          ?

_exptl_crystal_density_diffrn    1.161
_exptl_crystal_density_meas      ?
# Non-dispersive F(000): 
_exptl_crystal_F_000             1316
_exptl_absorpt_coefficient_mu    1.043
_exptl_absorpt_correction_type   Multi-scan
_exptl_absorpt_process_details   '(Sheldrick , 1996)'
_exptl_absorpt_correction_T_min  0.6438
_exptl_absorpt_correction_T_max  0.7523

#=============================================================================
# 7. EXPERIMENTAL DATA

_diffrn_radiation_type           CuK\a
_diffrn_radiation_wavelength     1.54178
_diffrn_measurement_device_type  'Bruker APEX-II CCD'
_diffrn_source                   
'Microfocus sealed X-ray tub fitted with HELIOS multilayer optics'
_diffrn_measurement_method       '\f and \w scans'
_diffrn_ambient_temperature      150(2)
_diffrn_reflns_number            50257
_diffrn_reflns_av_R_equivalents  0.0709
_diffrn_reflns_theta_min         1.746
_diffrn_reflns_theta_max         61.164
_diffrn_reflns_theta_full        61.164
_diffrn_measured_fraction_theta_max 0.984
_diffrn_measured_fraction_theta_full 0.984
_diffrn_reflns_limit_h_min       -12
_diffrn_reflns_limit_h_max       13
_diffrn_reflns_limit_k_min       -14
_diffrn_reflns_limit_k_max       14
_diffrn_reflns_limit_l_min       -28
_diffrn_reflns_limit_l_max       29


#==========================================================================
# 8. REFINEMENT DATA


# The values actually used during refinement 
# The I/u(I) cutoff below was used for refinement as 
# well as the _gt R-factors: 
_reflns_number_total             10599
_reflns_number_gt                7887
_reflns_threshold_expression     'I > 2\s(I)'
_reflns_Friedel_coverage         0.000
_reflns_Friedel_fraction_max     .
_reflns_Friedel_fraction_full    .

_reflns_special_details          
;
 Reflections were merged by SHELXL according to the crystal
 class for the calculation of statistics and refinement.
 
 _reflns_Friedel_fraction is defined as the number of unique
 Friedel pairs measured divided by the number that would be
 possible theoretically, ignoring centric projections and
 systematic absences.
;
_refine_ls_structure_factor_coef Fsqd
_refine_ls_matrix_type           full
_refine_ls_weighting_scheme      calc
_refine_ls_weighting_details     
'w=1/[\s^2^(Fo^2^)+(0.1240P)^2^+0.1324P] where P=(Fo^2^+2Fc^2^)/3'

_atom_sites_solution_hydrogens   geom
_refine_ls_hydrogen_treatment    constr
_refine_ls_extinction_method     none
_refine_ls_extinction_coef       .


_refine_ls_number_reflns         10599
_refine_ls_number_parameters     842
_refine_ls_number_restraints     850
_refine_ls_R_factor_all          0.0793
_refine_ls_R_factor_gt           0.0599
_refine_ls_wR_factor_ref         0.1848
_refine_ls_wR_factor_gt          0.1685
_refine_ls_goodness_of_fit_ref   1.044
_refine_ls_restrained_S_all      1.031
_refine_ls_shift/su_max          0.001
_refine_ls_shift/su_mean         0.000


_refine_diff_density_max         0.772
_refine_diff_density_min         -0.548

#========================================================== 
# 9. General computing 

_computing_data_collection       'Bruker APEX2 (Bruker, 2014)'
_computing_data_reduction        'Bruker SAINT (Bruker, 2013)'
_computing_cell_refinement       'Bruker SAINT (Bruker, 2013)'
_computing_structure_solution    'SHELXT (Sheldrick, 2015)'
_computing_structure_refinement  
'SHELXL-2014/7 (Sheldrick, 2015), Shelxle (H\"ubschle et al., 2011)'


#===================================================================
# 10.  ATOMIC COORDINATES AND THERMAL PARAMETERS

loop_
_atom_type_symbol
_atom_type_description
_atom_type_scat_dispersion_real
_atom_type_scat_dispersion_imag
_atom_type_scat_source
C C 0.0181 0.0091 'International Tables Vol C Tables 4.2.6.8 and 6.1.1.4'
H H 0.0000 0.0000 'International Tables Vol C Tables 4.2.6.8 and 6.1.1.4'
N N 0.0311 0.0180 'International Tables Vol C Tables 4.2.6.8 and 6.1.1.4'
Ni Ni -3.0029 0.5091 'International Tables Vol C Tables 4.2.6.8 and 6.1.1.4'
O O 0.0492 0.0322 'International Tables Vol C Tables 4.2.6.8 and 6.1.1.4'


loop_
_atom_site_label
_atom_site_type_symbol
_atom_site_fract_x
_atom_site_fract_y
_atom_site_fract_z
_atom_site_U_iso_or_equiv
_atom_site_adp_type
_atom_site_occupancy
_atom_site_site_symmetry_order
_atom_site_calc_flag
_atom_site_refinement_flags_posn
_atom_site_refinement_flags_adp
_atom_site_refinement_flags_occupancy
_atom_site_disorder_assembly
_atom_site_disorder_group
Ni1 Ni 0.23036(5) 0.44182(4) 0.53102(2) 0.03637(18) Uani 1 1 d . . . . .
C1 C 0.0837(3) 0.4627(3) 0.62238(12) 0.0385(7) Uani 1 1 d . . . . .
Ni2 Ni 0.87337(5) 0.14859(5) 0.05280(2) 0.04310(19) Uani 1 1 d . . . . .
C2 C 0.0726(3) 0.4184(3) 0.67561(13) 0.0428(7) Uani 1 1 d . . . . .
O1 O 0.1705(2) 0.40031(18) 0.59345(8) 0.0419(5) Uani 1 1 d . . . . .
O2 O 0.36546(19) 0.30486(18) 0.54396(8) 0.0404(5) Uani 1 1 d . . . . .
O3 O 0.7691(2) 0.1330(2) 0.10673(8) 0.0454(6) Uani 1 1 d . . . . .
C3 C -0.0173(3) 0.4857(3) 0.70577(14) 0.0491(8) Uani 1 1 d . . . . .
H3 H -0.023349 0.455814 0.741132 0.059 Uiso 1 1 calc R U . . .
O4 O 0.7382(2) 0.1738(2) 0.00791(8) 0.0510(6) Uani 1 1 d . . . . .
C4 C -0.1003(3) 0.5950(3) 0.68791(14) 0.0522(9) Uani 1 1 d . . . . .
N1 N 0.0930(2) 0.5779(2) 0.51817(10) 0.0394(6) Uani 1 1 d . . . . .
N2 N 0.2890(2) 0.4801(2) 0.46704(10) 0.0372(6) Uani 1 1 d . . . . .
N3 N 1.0039(2) 0.1346(3) 0.09900(10) 0.0479(7) Uani 1 1 d . . . . .
N4 N 0.9819(2) 0.1485(3) -0.00154(10) 0.0441(7) Uani 1 1 d . . . . .
N5 N 0.7901(10) 0.3671(10) 0.3071(6) 0.263(6) Uani 1 1 d D U . . .
C5 C -0.0920(3) 0.6345(3) 0.63631(14) 0.0517(9) Uani 1 1 d . . . . .
H5 H -0.149055 0.707682 0.622659 0.062 Uiso 1 1 calc R U . . .
N6 N 0.7092(17) 0.477(2) -0.0904(10) 0.260(9) Uani 0.5 1 d D U P . .
C6 C -0.0032(3) 0.5721(3) 0.60253(13) 0.0438(7) Uani 1 1 d . . . . .
C7 C 0.1596(3) 0.2992(3) 0.69826(13) 0.0488(8) Uani 1 1 d . . . . .
N7 N 0.8452(15) 0.4318(18) 0.1857(9) 0.257(10) Uani 0.5 1 d D U P . .
C8 C 0.1349(4) 0.2167(3) 0.66733(16) 0.0569(9) Uani 1 1 d . . . . .
H8A H 0.193561 0.140623 0.680644 0.085 Uiso 1 1 calc R U . . .
H8B H 0.147821 0.233786 0.629768 0.085 Uiso 1 1 calc R U . . .
H8C H 0.047442 0.222830 0.671778 0.085 Uiso 1 1 calc R U . . .
C10 C 0.1353(4) 0.2685(4) 0.75625(16) 0.0753(13) Uani 1 1 d . . . . .
H10A H 0.193428 0.191881 0.768935 0.113 Uiso 1 1 calc R U . . .
H10B H 0.047624 0.274413 0.759093 0.113 Uiso 1 1 calc R U . . .
H10C H 0.149434 0.319626 0.777725 0.113 Uiso 1 1 calc R U . . .
C9 C 0.2982(3) 0.2861(4) 0.69621(15) 0.0594(10) Uani 1 1 d . . . . .
H9A H 0.353453 0.208990 0.709704 0.089 Uiso 1 1 calc R U . . .
H9B H 0.312190 0.336749 0.718002 0.089 Uiso 1 1 calc R U . . .
H9C H 0.317739 0.304045 0.659594 0.089 Uiso 1 1 calc R U . . .
C11 C -0.1986(4) 0.6670(4) 0.72338(16) 0.0637(10) Uani 1 1 d . . . . .
C12 C -0.1877(5) 0.6096(5) 0.77976(19) 0.0993(18) Uani 1 1 d . . . . .
H12A H -0.252384 0.658740 0.800599 0.149 Uiso 1 1 calc R U . . .
H12B H -0.103383 0.593090 0.795297 0.149 Uiso 1 1 calc R U . . .
H12C H -0.200439 0.540022 0.779774 0.149 Uiso 1 1 calc R U . . .
C13 C -0.1797(4) 0.7748(4) 0.7249(2) 0.0767(13) Uani 1 1 d . . . . .
H13A H -0.242822 0.821398 0.747088 0.115 Uiso 1 1 calc R U . . .
H13B H -0.189611 0.814724 0.688969 0.115 Uiso 1 1 calc R U . . .
H13C H -0.094413 0.757697 0.739568 0.115 Uiso 1 1 calc R U . . .
C15 C -0.0011(3) 0.6218(3) 0.54828(13) 0.0421(7) Uani 1 1 d . . . . .
C14 C -0.3318(4) 0.6924(4) 0.7000(2) 0.0783(13) Uani 1 1 d . . . . .
H14A H -0.395698 0.738022 0.722319 0.118 Uiso 1 1 calc R U . . .
H14B H -0.342572 0.622312 0.698699 0.118 Uiso 1 1 calc R U . . .
H14C H -0.342008 0.733008 0.664263 0.118 Uiso 1 1 calc R U . . .
C16 C -0.1126(3) 0.7268(3) 0.52627(15) 0.0546(9) Uani 1 1 d . . . . .
H16A H -0.188940 0.729323 0.544656 0.082 Uiso 1 1 calc R U . . .
H16B H -0.125943 0.726912 0.488436 0.082 Uiso 1 1 calc R U . . .
H16C H -0.095142 0.792265 0.531493 0.082 Uiso 1 1 calc R U . . .
C17 C 0.0911(3) 0.6334(3) 0.46389(12) 0.0439(7) Uani 1 1 d . . . . .
H17A H 0.050753 0.715346 0.462968 0.053 Uiso 1 1 calc R U . . .
H17B H 0.041267 0.610959 0.439718 0.053 Uiso 1 1 calc R U . . .
C18 C 0.2254(3) 0.6006(3) 0.44626(12) 0.0445(8) Uani 1 1 d . . . . .
C19 C 0.2947(4) 0.6603(4) 0.47346(17) 0.0656(11) Uani 1 1 d . . . . .
H19A H 0.253700 0.740850 0.462204 0.098 Uiso 1 1 calc R U . . .
H19B H 0.383349 0.633432 0.463630 0.098 Uiso 1 1 calc R U . . .
H19C H 0.291121 0.644678 0.511875 0.098 Uiso 1 1 calc R U . . .
C20 C 0.2241(4) 0.6272(3) 0.38618(14) 0.0605(10) Uani 1 1 d . . . . .
H20A H 0.168904 0.705467 0.375157 0.091 Uiso 1 1 calc R U . . .
H20B H 0.192133 0.579156 0.369679 0.091 Uiso 1 1 calc R U . . .
H20C H 0.310335 0.613887 0.375186 0.091 Uiso 1 1 calc R U . . .
C21 C 0.3800(3) 0.4161(3) 0.44197(12) 0.0416(7) Uani 1 1 d . . . . .
H21 H 0.394342 0.446659 0.407921 0.050 Uiso 1 1 calc R U . . .
C22 C 0.4615(3) 0.3036(3) 0.46042(11) 0.0387(7) Uani 1 1 d . . . . .
C23 C 0.5613(3) 0.2495(3) 0.42844(12) 0.0410(7) Uani 1 1 d . . . . .
H23 H 0.564157 0.284719 0.393798 0.049 Uiso 1 1 calc R U . . .
C24 C 0.6539(3) 0.1480(3) 0.44595(11) 0.0389(7) Uani 1 1 d . . . . .
C25 C 0.6425(3) 0.0978(3) 0.49688(12) 0.0392(7) Uani 1 1 d . . . . .
H25 H 0.705720 0.026518 0.509355 0.047 Uiso 1 1 calc R U . . .
C28 C 0.5438(3) 0.0841(3) 0.58522(13) 0.0465(8) Uani 1 1 d . . . . .
C27 C 0.4524(3) 0.2534(3) 0.51243(11) 0.0353(7) Uani 1 1 d . . . . .
C26 C 0.5460(3) 0.1447(3) 0.53002(11) 0.0379(7) Uani 1 1 d . . . . .
C29 C 0.6367(4) -0.0384(4) 0.59150(17) 0.0776(14) Uani 1 1 d . . . . .
H29A H 0.625381 -0.076855 0.625482 0.116 Uiso 1 1 calc R U . . .
H29B H 0.723825 -0.042154 0.590298 0.116 Uiso 1 1 calc R U . . .
H29C H 0.620359 -0.074327 0.562740 0.116 Uiso 1 1 calc R U . . .
C30 C 0.5810(4) 0.1436(4) 0.62572(13) 0.0579(10) Uani 1 1 d . . . . .
H30A H 0.578312 0.107170 0.661450 0.087 Uiso 1 1 calc R U . . .
H30B H 0.521585 0.221778 0.622002 0.087 Uiso 1 1 calc R U . . .
H30C H 0.667035 0.140048 0.619640 0.087 Uiso 1 1 calc R U . . .
C32 C 0.7661(3) 0.0953(3) 0.41423(12) 0.0399(7) Uani 1 1 d . . . . .
C31 C 0.4128(4) 0.0824(3) 0.59559(14) 0.0535(9) Uani 1 1 d . . . . .
H31A H 0.414710 0.040840 0.630572 0.080 Uiso 1 1 calc R U . . .
H31B H 0.389603 0.046165 0.568575 0.080 Uiso 1 1 calc R U . . .
H31C H 0.350183 0.158967 0.594272 0.080 Uiso 1 1 calc R U . . .
C33 C 0.8858(3) 0.0371(3) 0.43819(13) 0.0524(9) Uani 1 1 d . . . . .
H33 H 0.896625 0.028272 0.475558 0.063 Uiso 1 1 calc R U . . .
C34 C 0.9897(3) -0.0083(4) 0.40811(13) 0.0577(10) Uani 1 1 d . . . . .
H34 H 1.071038 -0.048590 0.425092 0.069 Uiso 1 1 calc R U . . .
C35 C 0.9764(3) 0.0044(3) 0.35375(13) 0.0499(9) Uani 1 1 d . . . . .
H35 H 1.048873 -0.025568 0.333537 0.060 Uiso 1 1 calc R U . . .
C36 C 0.8572(3) 0.0611(3) 0.32841(11) 0.0388(7) Uani 1 1 d . . . . .
C37 C 0.7540(3) 0.1060(3) 0.35923(12) 0.0393(7) Uani 1 1 d . . . . .
H37 H 0.672447 0.145448 0.342308 0.047 Uiso 1 1 calc R U . . .
C38 C 0.7936(3) 0.1100(3) 0.15771(11) 0.0398(7) Uani 1 1 d . . . . .
C39 C 0.7039(3) 0.0882(3) 0.19256(11) 0.0382(7) Uani 1 1 d . . . . .
C40 C 0.7306(3) 0.0729(3) 0.24631(11) 0.0395(7) Uani 1 1 d . . . . .
H40 H 0.669951 0.060781 0.269102 0.047 Uiso 1 1 calc R U . . .
C44 C 0.5817(3) 0.0843(3) 0.17022(12) 0.0439(8) Uani 1 1 d . . . . .
C43 C 0.9076(3) 0.1053(3) 0.18124(12) 0.0437(8) Uani 1 1 d . . . . .
C42 C 0.9282(3) 0.0884(3) 0.23650(12) 0.0436(8) Uani 1 1 d . . . . .
H42 H 1.005043 0.086881 0.250959 0.052 Uiso 1 1 calc R U . . .
C41 C 0.8399(3) 0.0740(3) 0.26989(12) 0.0390(7) Uani 1 1 d . . . . .
C45 C 0.4994(3) 0.2000(4) 0.14248(15) 0.0571(9) Uani 1 1 d . . . . .
H45A H 0.419887 0.199334 0.129048 0.086 Uiso 1 1 calc R U . . .
H45B H 0.544501 0.220968 0.112974 0.086 Uiso 1 1 calc R U . . .
H45C H 0.480898 0.254034 0.167576 0.086 Uiso 1 1 calc R U . . .
C47 C 0.5066(3) 0.0506(4) 0.21423(14) 0.0553(10) Uani 1 1 d . . . . .
H47A H 0.430487 0.047112 0.198731 0.083 Uiso 1 1 calc R U . . .
H47B H 0.481789 0.105772 0.238887 0.083 Uiso 1 1 calc R U . . .
H47C H 0.559422 -0.022779 0.233197 0.083 Uiso 1 1 calc R U . . .
C46 C 0.6125(3) -0.0018(4) 0.13199(14) 0.0532(9) Uani 1 1 d . . . . .
H46A H 0.533725 -0.004433 0.118929 0.080 Uiso 1 1 calc R U . . .
H46B H 0.666780 -0.075312 0.150342 0.080 Uiso 1 1 calc R U . . .
H46C H 0.656817 0.019138 0.102162 0.080 Uiso 1 1 calc R U . . .
C48 C 1.0037(3) 0.1208(3) 0.14951(13) 0.0509(9) Uani 1 1 d . . . . .
H48 H 1.075403 0.121052 0.167800 0.061 Uiso 1 1 calc R U . . .
C49 C 1.1113(4) 0.1542(4) 0.07241(14) 0.0609(10) Uani 1 1 d . . . . .
C50 C 1.2384(4) 0.0865(5) 0.10155(16) 0.0885(17) Uani 1 1 d . . . . .
H50A H 1.306906 0.084488 0.077923 0.133 Uiso 1 1 calc R U . . .
H50B H 1.244683 0.010389 0.113102 0.133 Uiso 1 1 calc R U . . .
H50C H 1.245624 0.121138 0.132440 0.133 Uiso 1 1 calc R U . . .
C52 C 1.1137(3) 0.1158(4) 0.01898(13) 0.0541(9) Uani 1 1 d . . . . .
H52A H 1.159072 0.150432 -0.005823 0.065 Uiso 1 1 calc R U . . .
H52B H 1.158980 0.033851 0.022303 0.065 Uiso 1 1 calc R U . . .
C51 C 1.0787(5) 0.2789(5) 0.06647(19) 0.0881(15) Uani 1 1 d . . . . .
H51A H 1.147265 0.295385 0.049154 0.132 Uiso 1 1 calc R U . . .
H51B H 1.068052 0.303461 0.101451 0.132 Uiso 1 1 calc R U . . .
H51C H 0.999652 0.318407 0.044992 0.132 Uiso 1 1 calc R U . . .
C53 C 0.9605(3) 0.1571(3) -0.05227(12) 0.0446(8) Uani 1 1 d . . . . .
C54 C 1.0696(4) 0.1375(4) -0.08872(14) 0.0640(11) Uani 1 1 d . . . . .
H54A H 1.056240 0.101731 -0.118182 0.096 Uiso 1 1 calc R U . . .
H54B H 1.149011 0.088984 -0.069113 0.096 Uiso 1 1 calc R U . . .
H54C H 1.074133 0.208987 -0.102488 0.096 Uiso 1 1 calc DR U . . .
C55 C 0.8343(3) 0.1869(3) -0.07514(12) 0.0476(8) Uani 1 1 d . . . . .
C56 C 0.8153(3) 0.2074(4) -0.13107(13) 0.0547(9) Uani 1 1 d . . . . .
H56 H 0.886636 0.199091 -0.151944 0.066 Uiso 1 1 calc R U . . .
C57 C 0.7002(4) 0.2382(4) -0.15616(13) 0.0579(10) Uani 1 1 d . . . . .
C58 C 0.5968(3) 0.2511(4) -0.12388(13) 0.0575(10) Uani 1 1 d . . . . .
H58 H 0.515411 0.273258 -0.140686 0.069 Uiso 1 1 calc R U . . .
C59 C 0.6057(3) 0.2338(4) -0.06956(13) 0.0539(9) Uani 1 1 d . . . . .
C60 C 0.7292(3) 0.1972(3) -0.04373(12) 0.0455(8) Uani 1 1 d . . . . .
C61 C 0.4863(3) 0.2537(4) -0.03699(14) 0.0644(11) Uani 1 1 d . . . . .
C62 C 0.4740(4) 0.3409(5) -0.00073(19) 0.0852(14) Uani 1 1 d . . . . .
H62A H 0.395130 0.357638 0.018013 0.128 Uiso 1 1 calc R U . . .
H62B H 0.472856 0.409107 -0.021921 0.128 Uiso 1 1 calc R U . . .
H62C H 0.546260 0.311742 0.024952 0.128 Uiso 1 1 calc R U . . .
C63 C 0.4966(4) 0.1448(5) -0.00536(16) 0.0761(13) Uani 1 1 d . . . . .
H63A H 0.421657 0.157283 0.015721 0.114 Uiso 1 1 calc R U . . .
H63B H 0.572853 0.115370 0.018162 0.114 Uiso 1 1 calc R U . . .
H63C H 0.502081 0.091033 -0.029460 0.114 Uiso 1 1 calc R U . . .
C64 C 0.3651(4) 0.2952(6) -0.07303(18) 0.0933(17) Uani 1 1 d . . . . .
H64A H 0.291384 0.307035 -0.051248 0.140 Uiso 1 1 calc R U . . .
H64B H 0.371592 0.239440 -0.096102 0.140 Uiso 1 1 calc R U . . .
H64C H 0.355433 0.365627 -0.094660 0.140 Uiso 1 1 calc R U . . .
C65 C 0.6820(4) 0.2578(5) -0.21654(14) 0.0743(12) Uani 1 1 d . . . . .
C69 C 0.5786(11) 0.4796(8) 0.3498(5) 0.285(8) Uani 1 1 d D U . . .
H69A H 0.504250 0.470295 0.336137 0.427 Uiso 1 1 calc R U . . .
H69B H 0.566914 0.558095 0.342247 0.427 Uiso 1 1 calc R U . . .
H69C H 0.589101 0.456157 0.388094 0.427 Uiso 1 1 calc R U . . .
C70 C 0.6916(9) 0.4111(8) 0.3244(5) 0.237(6) Uani 1 1 d D U . . .
C71 C 0.8175(19) 0.455(3) -0.0834(10) 0.259(12) Uani 0.5 1 d D U P . .
C72 C 0.9545(17) 0.4242(18) -0.0875(10) 0.221(9) Uani 0.5 1 d D U P . .
H72A H 0.972273 0.491776 -0.094796 0.331 Uiso 0.5 1 calc R U P . .
H72B H 0.984320 0.379220 -0.116328 0.331 Uiso 0.5 1 calc DR U P . .
H72C H 0.998353 0.380824 -0.054219 0.331 Uiso 0.5 1 calc R U P . .
C73 C 0.7650(13) 0.4171(17) 0.1645(7) 0.185(8) Uani 0.5 1 d D U P . .
C74 C 0.6569(16) 0.4026(18) 0.1418(9) 0.229(10) Uani 0.5 1 d D U P . .
H74A H 0.672303 0.389252 0.105013 0.344 Uiso 0.5 1 calc R U P . .
H74B H 0.580221 0.470001 0.142957 0.344 Uiso 0.5 1 calc R U P . .
H74C H 0.645619 0.338664 0.162133 0.344 Uiso 0.5 1 calc R U P . .
C66 C 0.7791(14) 0.1629(14) -0.2411(4) 0.090(5) Uani 0.413(10) 1 d . . P A 1
H66A H 0.772166 0.181873 -0.279662 0.136 Uiso 0.413(10) 1 calc R U P A 1
H66B H 0.763526 0.094755 -0.231319 0.136 Uiso 0.413(10) 1 calc R U P A 1
H66C H 0.864439 0.150784 -0.228238 0.136 Uiso 0.413(10) 1 calc R U P A 1
C67 C 0.7159(13) 0.3618(12) -0.2353(4) 0.083(4) Uani 0.413(10) 1 d . . P A 1
H67A H 0.698502 0.383186 -0.273465 0.124 Uiso 0.413(10) 1 calc R U P A 1
H67B H 0.805962 0.342649 -0.227012 0.124 Uiso 0.413(10) 1 calc R U P A 1
H67C H 0.664448 0.424230 -0.216921 0.124 Uiso 0.413(10) 1 calc R U P A 1
C68 C 0.5581(11) 0.2799(13) -0.2377(3) 0.070(4) Uani 0.413(10) 1 d . . P A 1
H68A H 0.555666 0.298076 -0.276266 0.105 Uiso 0.413(10) 1 calc R U P A 1
H68B H 0.495752 0.342995 -0.222864 0.105 Uiso 0.413(10) 1 calc R U P A 1
H68C H 0.538119 0.213850 -0.228643 0.105 Uiso 0.413(10) 1 calc R U P A 1
C66A C 0.8043(10) 0.2413(14) -0.2438(3) 0.105(4) Uani 0.587(10) 1 d . U P A 2
H66D H 0.787195 0.258112 -0.282152 0.158 Uiso 0.587(10) 1 calc R U P A 2
H66E H 0.864131 0.163800 -0.234710 0.158 Uiso 0.587(10) 1 calc R U P A 2
H66F H 0.840836 0.291306 -0.232252 0.158 Uiso 0.587(10) 1 calc R U P A 2
C67A C 0.5800(10) 0.3687(13) -0.2349(4) 0.124(5) Uani 0.587(10) 1 d . . P A 2
H67D H 0.562252 0.375384 -0.272916 0.186 Uiso 0.587(10) 1 calc R U P A 2
H67E H 0.607614 0.427720 -0.227893 0.186 Uiso 0.587(10) 1 calc R U P A 2
H67F H 0.502994 0.376028 -0.215945 0.186 Uiso 0.587(10) 1 calc R U P A 2
C68A C 0.6406(13) 0.1600(13) -0.2302(3) 0.122(4) Uani 0.587(10) 1 d . U P A 2
H68D H 0.627877 0.166368 -0.268518 0.183 Uiso 0.587(10) 1 calc R U P A 2
H68E H 0.561381 0.166716 -0.213156 0.183 Uiso 0.587(10) 1 calc R U P A 2
H68F H 0.707185 0.087410 -0.217115 0.183 Uiso 0.587(10) 1 calc R U P A 2

loop_
_atom_site_aniso_label
_atom_site_aniso_U_11
_atom_site_aniso_U_22
_atom_site_aniso_U_33
_atom_site_aniso_U_23
_atom_site_aniso_U_13
_atom_site_aniso_U_12
Ni1 0.0379(3) 0.0427(3) 0.0278(3) -0.0052(2) 0.0031(2) -0.0149(2)
C1 0.0375(16) 0.0419(18) 0.0377(16) -0.0114(13) 0.0053(13) -0.0153(14)
Ni2 0.0356(3) 0.0761(4) 0.0251(3) -0.0067(2) 0.0042(2) -0.0300(3)
C2 0.0436(17) 0.0499(19) 0.0367(17) -0.0067(14) 0.0058(13) -0.0200(15)
O1 0.0453(12) 0.0389(12) 0.0361(12) -0.0064(9) 0.0102(9) -0.0104(10)
O2 0.0409(12) 0.0501(13) 0.0270(10) -0.0064(9) 0.0051(9) -0.0139(10)
O3 0.0385(12) 0.0792(17) 0.0258(11) -0.0060(10) 0.0033(9) -0.0313(11)
C3 0.0463(19) 0.062(2) 0.0394(18) -0.0107(15) 0.0111(14) -0.0207(16)
O4 0.0380(12) 0.0913(19) 0.0270(11) -0.0030(11) 0.0019(9) -0.0304(12)
C4 0.051(2) 0.055(2) 0.049(2) -0.0133(16) 0.0120(15) -0.0163(16)
N1 0.0440(14) 0.0426(15) 0.0323(13) -0.0050(11) -0.0007(11) -0.0177(12)
N2 0.0399(14) 0.0410(15) 0.0315(13) -0.0042(11) -0.0012(11) -0.0170(11)
N3 0.0379(14) 0.084(2) 0.0328(14) -0.0036(13) 0.0022(11) -0.0372(15)
N4 0.0369(14) 0.0686(19) 0.0334(14) -0.0041(12) 0.0025(11) -0.0288(13)
N5 0.206(9) 0.270(11) 0.370(14) -0.090(10) 0.104(9) -0.142(8)
C5 0.053(2) 0.046(2) 0.048(2) -0.0097(15) 0.0070(15) -0.0092(16)
N6 0.263(14) 0.243(17) 0.265(17) -0.073(14) 0.048(13) -0.077(13)
C6 0.0423(17) 0.0471(19) 0.0388(17) -0.0075(14) 0.0026(13) -0.0135(15)
C7 0.0444(18) 0.055(2) 0.0392(18) -0.0034(15) 0.0085(14) -0.0115(16)
N7 0.241(16) 0.255(17) 0.295(18) -0.047(14) -0.059(13) -0.113(13)
C8 0.053(2) 0.050(2) 0.063(2) -0.0021(17) 0.0094(17) -0.0174(17)
C10 0.073(3) 0.078(3) 0.048(2) 0.009(2) 0.015(2) -0.007(2)
C9 0.050(2) 0.071(3) 0.049(2) -0.0032(18) -0.0014(16) -0.0153(18)
C11 0.058(2) 0.067(3) 0.058(2) -0.0215(19) 0.0176(18) -0.0124(19)
C12 0.099(4) 0.100(4) 0.064(3) -0.021(3) 0.037(3) 0.001(3)
C13 0.060(2) 0.081(3) 0.096(3) -0.049(3) 0.018(2) -0.023(2)
C15 0.0444(17) 0.0431(19) 0.0398(17) -0.0082(14) 0.0007(13) -0.0173(14)
C14 0.052(2) 0.094(3) 0.095(3) -0.041(3) 0.026(2) -0.026(2)
C16 0.052(2) 0.047(2) 0.052(2) -0.0046(16) 0.0005(16) -0.0065(16)
C17 0.0484(18) 0.0452(19) 0.0354(17) -0.0004(14) -0.0007(13) -0.0167(15)
C18 0.0513(19) 0.0472(19) 0.0342(17) 0.0007(14) -0.0018(14) -0.0202(15)
C19 0.075(3) 0.067(3) 0.067(3) 0.000(2) -0.008(2) -0.044(2)
C20 0.060(2) 0.066(3) 0.042(2) 0.0094(17) 0.0031(16) -0.0149(19)
C21 0.0444(18) 0.053(2) 0.0289(16) -0.0033(14) 0.0012(13) -0.0209(15)
C22 0.0379(16) 0.0527(19) 0.0264(15) -0.0076(13) 0.0007(12) -0.0178(14)
C23 0.0472(18) 0.057(2) 0.0227(15) -0.0079(13) 0.0041(13) -0.0232(15)
C24 0.0389(16) 0.056(2) 0.0271(15) -0.0133(13) 0.0039(12) -0.0218(15)
C25 0.0393(16) 0.0480(19) 0.0315(16) -0.0097(13) 0.0004(12) -0.0170(14)
C28 0.0465(18) 0.051(2) 0.0350(17) -0.0026(14) 0.0108(14) -0.0120(15)
C27 0.0352(15) 0.0465(18) 0.0261(15) -0.0082(12) 0.0016(12) -0.0171(13)
C26 0.0406(16) 0.0504(19) 0.0275(15) -0.0111(13) 0.0059(12) -0.0213(14)
C29 0.080(3) 0.059(3) 0.062(3) 0.013(2) 0.031(2) 0.001(2)
C30 0.052(2) 0.090(3) 0.0287(17) -0.0031(17) 0.0007(15) -0.026(2)
C32 0.0407(16) 0.056(2) 0.0273(15) -0.0092(13) 0.0032(12) -0.0219(15)
C31 0.060(2) 0.058(2) 0.047(2) -0.0060(16) 0.0158(16) -0.0284(18)
C33 0.0441(18) 0.084(3) 0.0267(16) -0.0147(16) 0.0028(13) -0.0207(18)
C34 0.0383(18) 0.094(3) 0.0340(18) -0.0112(18) -0.0010(14) -0.0173(18)
C35 0.0393(17) 0.076(3) 0.0348(17) -0.0148(16) 0.0061(13) -0.0207(17)
C36 0.0408(17) 0.055(2) 0.0269(15) -0.0102(13) 0.0033(12) -0.0243(15)
C37 0.0371(16) 0.055(2) 0.0294(15) -0.0100(13) 0.0038(12) -0.0200(14)
C38 0.0360(16) 0.063(2) 0.0249(15) -0.0110(14) 0.0037(12) -0.0231(15)
C39 0.0321(15) 0.056(2) 0.0285(15) -0.0104(13) 0.0065(12) -0.0187(14)
C40 0.0363(16) 0.056(2) 0.0293(15) -0.0100(14) 0.0089(12) -0.0208(15)
C44 0.0320(16) 0.070(2) 0.0323(16) -0.0098(15) 0.0053(12) -0.0221(15)
C43 0.0415(17) 0.069(2) 0.0287(16) -0.0103(14) 0.0057(13) -0.0291(16)
C42 0.0384(17) 0.072(2) 0.0291(16) -0.0109(15) 0.0001(12) -0.0294(16)
C41 0.0388(16) 0.053(2) 0.0283(15) -0.0122(13) 0.0055(12) -0.0192(14)
C45 0.0376(18) 0.082(3) 0.048(2) -0.0077(18) 0.0017(15) -0.0205(18)
C47 0.0387(18) 0.097(3) 0.0397(19) -0.0131(18) 0.0093(14) -0.0354(19)
C46 0.0430(18) 0.086(3) 0.0410(19) -0.0205(18) 0.0033(14) -0.0327(18)
C48 0.0446(19) 0.090(3) 0.0315(17) -0.0105(16) 0.0020(13) -0.0405(19)
C49 0.052(2) 0.114(3) 0.0389(19) -0.0068(19) 0.0059(15) -0.057(2)
C50 0.048(2) 0.187(5) 0.043(2) 0.001(3) 0.0005(17) -0.065(3)
C52 0.0360(17) 0.095(3) 0.0375(18) -0.0017(17) 0.0036(13) -0.0350(19)
C51 0.111(4) 0.131(4) 0.068(3) -0.029(3) 0.029(3) -0.092(3)
C53 0.0427(17) 0.064(2) 0.0307(16) -0.0057(14) 0.0072(13) -0.0245(16)
C54 0.049(2) 0.110(3) 0.0378(19) -0.013(2) 0.0114(16) -0.036(2)
C55 0.0422(17) 0.077(3) 0.0305(16) -0.0090(15) 0.0033(13) -0.0306(17)
C56 0.053(2) 0.092(3) 0.0279(16) -0.0032(17) 0.0047(14) -0.040(2)
C57 0.060(2) 0.092(3) 0.0309(17) 0.0005(17) -0.0015(15) -0.042(2)
C58 0.048(2) 0.092(3) 0.0348(18) 0.0029(18) -0.0061(15) -0.033(2)
C59 0.0464(19) 0.087(3) 0.0347(17) -0.0036(17) -0.0002(14) -0.0340(19)
C60 0.0423(17) 0.070(2) 0.0284(16) -0.0034(15) 0.0013(13) -0.0274(17)
C61 0.044(2) 0.110(3) 0.040(2) -0.0030(19) 0.0005(15) -0.033(2)
C62 0.061(3) 0.117(4) 0.065(3) -0.019(3) 0.010(2) -0.020(3)
C63 0.057(2) 0.133(4) 0.049(2) 0.007(2) 0.0072(18) -0.055(3)
C64 0.048(2) 0.168(5) 0.059(3) 0.001(3) -0.0036(19) -0.041(3)
C65 0.076(3) 0.129(4) 0.0290(19) 0.000(2) -0.0009(17) -0.055(3)
C69 0.292(13) 0.200(10) 0.322(14) 0.111(9) 0.099(10) -0.100(8)
C70 0.229(8) 0.205(8) 0.272(9) 0.073(6) 0.071(7) -0.113(7)
C71 0.273(13) 0.243(15) 0.264(16) -0.034(10) 0.012(10) -0.105(10)
C72 0.271(14) 0.155(14) 0.246(18) -0.002(13) -0.030(14) -0.100(13)
C73 0.185(11) 0.178(11) 0.196(12) -0.014(8) -0.002(8) -0.077(8)
C74 0.247(17) 0.200(16) 0.272(19) -0.015(14) -0.034(13) -0.127(14)
C66 0.093(8) 0.123(10) 0.033(5) -0.012(6) -0.011(5) -0.016(7)
C67 0.103(9) 0.127(9) 0.032(5) 0.012(5) 0.001(5) -0.068(8)
C68 0.074(6) 0.115(11) 0.024(4) 0.002(5) -0.009(4) -0.045(6)
C66A 0.099(6) 0.182(12) 0.041(4) -0.002(6) 0.012(4) -0.067(7)
C67A 0.094(7) 0.184(10) 0.070(6) 0.053(7) -0.023(5) -0.051(6)
C68A 0.157(10) 0.201(10) 0.048(5) -0.023(6) -0.005(5) -0.112(9)

_geom_special_details            
;
 All esds (except the esd in the dihedral angle between two l.s. planes)
 are estimated using the full covariance matrix.  The cell esds are taken
 into account individually in the estimation of esds in distances, angles
 and torsion angles; correlations between esds in cell parameters are only
 used when they are defined by crystal symmetry.  An approximate (isotropic)
 treatment of cell esds is used for estimating esds involving l.s. planes.
;

loop_
_geom_bond_atom_site_label_1
_geom_bond_atom_site_label_2
_geom_bond_distance
_geom_bond_site_symmetry_2
_geom_bond_publ_flag
Ni1 O1 1.832(2) . ?
Ni1 N2 1.845(2) . ?
Ni1 O2 1.854(2) . ?
Ni1 N1 1.859(3) . ?
C1 O1 1.311(4) . ?
C1 C6 1.422(5) . ?
C1 C2 1.433(4) . ?
Ni2 O4 1.832(2) . ?
Ni2 N3 1.851(3) . ?
Ni2 N4 1.855(3) . ?
Ni2 O3 1.859(2) . ?
C2 C3 1.376(5) . ?
C2 C7 1.531(5) . ?
O2 C27 1.306(4) . ?
O3 C38 1.306(4) . ?
C3 C4 1.397(5) . ?
C3 H3 0.9500 . ?
O4 C60 1.311(4) . ?
C4 C5 1.369(5) . ?
C4 C11 1.537(5) . ?
N1 C15 1.306(4) . ?
N1 C17 1.477(4) . ?
N2 C21 1.286(4) . ?
N2 C18 1.487(4) . ?
N3 C48 1.280(4) . ?
N3 C49 1.492(4) . ?
N4 C53 1.304(4) . ?
N4 C52 1.481(4) . ?
N5 C70 1.1645(10) . ?
C5 C6 1.405(5) . ?
C5 H5 0.9500 . ?
N6 C71 1.170(5) . ?
C6 C15 1.457(5) . ?
C7 C9 1.531(5) . ?
C7 C8 1.532(5) . ?
C7 C10 1.536(5) . ?
N7 C73 1.1608(10) . ?
C8 H8A 0.9800 . ?
C8 H8B 0.9800 . ?
C8 H8C 0.9800 . ?
C10 H10A 0.9800 . ?
C10 H10B 0.9800 . ?
C10 H10C 0.9800 . ?
C9 H9A 0.9800 . ?
C9 H9B 0.9800 . ?
C9 H9C 0.9800 . ?
C11 C13 1.517(6) . ?
C11 C12 1.519(6) . ?
C11 C14 1.538(6) . ?
C12 H12A 0.9800 . ?
C12 H12B 0.9800 . ?
C12 H12C 0.9800 . ?
C13 H13A 0.9800 . ?
C13 H13B 0.9800 . ?
C13 H13C 0.9800 . ?
C15 C16 1.515(5) . ?
C14 H14A 0.9800 . ?
C14 H14B 0.9800 . ?
C14 H14C 0.9800 . ?
C16 H16A 0.9800 . ?
C16 H16B 0.9800 . ?
C16 H16C 0.9800 . ?
C17 C18 1.509(5) . ?
C17 H17A 0.9900 . ?
C17 H17B 0.9900 . ?
C18 C20 1.528(5) . ?
C18 C19 1.538(5) . ?
C19 H19A 0.9800 . ?
C19 H19B 0.9800 . ?
C19 H19C 0.9800 . ?
C20 H20A 0.9800 . ?
C20 H20B 0.9800 . ?
C20 H20C 0.9800 . ?
C21 C22 1.426(5) . ?
C21 H21 0.9500 . ?
C22 C23 1.409(4) . ?
C22 C27 1.426(4) . ?
C23 C24 1.364(5) . ?
C23 H23 0.9500 . ?
C24 C25 1.409(4) . ?
C24 C32 1.492(4) . ?
C25 C26 1.382(4) . ?
C25 H25 0.9500 . ?
C28 C31 1.530(5) . ?
C28 C30 1.531(5) . ?
C28 C26 1.532(4) . ?
C28 C29 1.534(5) . ?
C27 C26 1.430(5) . ?
C29 H29A 0.9800 . ?
C29 H29B 0.9800 . ?
C29 H29C 0.9800 . ?
C30 H30A 0.9800 . ?
C30 H30B 0.9800 . ?
C30 H30C 0.9800 . ?
C32 C33 1.386(5) . ?
C32 C37 1.397(4) . ?
C31 H31A 0.9800 . ?
C31 H31B 0.9800 . ?
C31 H31C 0.9800 . ?
C33 C34 1.384(5) . ?
C33 H33 0.9500 . ?
C34 C35 1.380(5) . ?
C34 H34 0.9500 . ?
C35 C36 1.394(5) . ?
C35 H35 0.9500 . ?
C36 C37 1.389(4) . ?
C36 C41 1.489(4) . ?
C37 H37 0.9500 . ?
C38 C43 1.419(4) . ?
C38 C39 1.441(4) . ?
C39 C40 1.381(4) . ?
C39 C44 1.538(4) . ?
C40 C41 1.400(4) . ?
C40 H40 0.9500 . ?
C44 C45 1.523(5) . ?
C44 C46 1.527(5) . ?
C44 C47 1.533(4) . ?
C43 C42 1.408(4) . ?
C43 C48 1.423(4) . ?
C42 C41 1.370(4) . ?
C42 H42 0.9500 . ?
C45 H45A 0.9800 . ?
C45 H45B 0.9800 . ?
C45 H45C 0.9800 . ?
C47 H47A 0.9800 . ?
C47 H47B 0.9800 . ?
C47 H47C 0.9800 . ?
C46 H46A 0.9800 . ?
C46 H46B 0.9800 . ?
C46 H46C 0.9800 . ?
C48 H48 0.9500 . ?
C49 C52 1.512(5) . ?
C49 C50 1.519(6) . ?
C49 C51 1.520(7) . ?
C50 H50A 0.9800 . ?
C50 H50B 0.9800 . ?
C50 H50C 0.9800 . ?
C52 H52A 0.9900 . ?
C52 H52B 0.9900 . ?
C51 H51A 0.9800 . ?
C51 H51B 0.9800 . ?
C51 H51C 0.9800 . ?
C53 C55 1.450(5) . ?
C53 C54 1.513(4) . ?
C54 H54A 0.9800 . ?
C54 H54B 0.9800 . ?
C54 H54C 0.9800 . ?
C55 C60 1.413(4) . ?
C55 C56 1.422(5) . ?
C56 C57 1.359(5) . ?
C56 H56 0.9500 . ?
C57 C58 1.406(5) . ?
C57 C65 1.533(5) . ?
C58 C59 1.375(5) . ?
C58 H58 0.9500 . ?
C59 C60 1.440(5) . ?
C59 C61 1.547(5) . ?
C61 C63 1.511(6) . ?
C61 C62 1.530(7) . ?
C61 C64 1.542(6) . ?
C62 H62A 0.9800 . ?
C62 H62B 0.9800 . ?
C62 H62C 0.9800 . ?
C63 H63A 0.9800 . ?
C63 H63B 0.9800 . ?
C63 H63C 0.9800 . ?
C64 H64A 0.9800 . ?
C64 H64B 0.9800 . ?
C64 H64C 0.9800 . ?
C65 C68 1.430(11) . ?
C65 C67A 1.490(13) . ?
C65 C66A 1.511(10) . ?
C65 C66 1.518(14) . ?
C65 C67 1.576(13) . ?
C65 C68A 1.609(13) . ?
C69 C70 1.4630(10) . ?
C69 H69A 0.9800 . ?
C69 H69B 0.9800 . ?
C69 H69C 0.9800 . ?
C71 C72 1.467(5) . ?
C72 H72A 0.9800 . ?
C72 H72B 0.9800 . ?
C72 H72C 0.9800 . ?
C73 C74 1.4609(10) . ?
C74 H74A 0.9800 . ?
C74 H74B 0.9800 . ?
C74 H74C 0.9800 . ?
C66 H66A 0.9800 . ?
C66 H66B 0.9800 . ?
C66 H66C 0.9800 . ?
C67 H67A 0.9800 . ?
C67 H67B 0.9800 . ?
C67 H67C 0.9800 . ?
C68 H68A 0.9800 . ?
C68 H68B 0.9800 . ?
C68 H68C 0.9800 . ?
C66A H66D 0.9800 . ?
C66A H66E 0.9800 . ?
C66A H66F 0.9800 . ?
C67A H67D 0.9800 . ?
C67A H67E 0.9800 . ?
C67A H67F 0.9800 . ?
C68A H68D 0.9800 . ?
C68A H68E 0.9800 . ?
C68A H68F 0.9800 . ?

loop_
_geom_angle_atom_site_label_1
_geom_angle_atom_site_label_2
_geom_angle_atom_site_label_3
_geom_angle
_geom_angle_site_symmetry_1
_geom_angle_site_symmetry_3
_geom_angle_publ_flag
O1 Ni1 N2 177.94(10) . . ?
O1 Ni1 O2 86.30(9) . . ?
N2 Ni1 O2 93.12(10) . . ?
O1 Ni1 N1 93.12(10) . . ?
N2 Ni1 N1 87.43(11) . . ?
O2 Ni1 N1 179.01(11) . . ?
O1 C1 C6 122.6(3) . . ?
O1 C1 C2 119.2(3) . . ?
C6 C1 C2 118.2(3) . . ?
O4 Ni2 N3 175.55(13) . . ?
O4 Ni2 N4 93.82(10) . . ?
N3 Ni2 N4 87.34(11) . . ?
O4 Ni2 O3 85.71(9) . . ?
N3 Ni2 O3 93.58(10) . . ?
N4 Ni2 O3 174.00(12) . . ?
C3 C2 C1 118.4(3) . . ?
C3 C2 C7 121.1(3) . . ?
C1 C2 C7 120.5(3) . . ?
C1 O1 Ni1 128.8(2) . . ?
C27 O2 Ni1 129.60(19) . . ?
C38 O3 Ni2 129.33(19) . . ?
C2 C3 C4 124.4(3) . . ?
C2 C3 H3 117.8 . . ?
C4 C3 H3 117.8 . . ?
C60 O4 Ni2 128.47(19) . . ?
C5 C4 C3 116.4(3) . . ?
C5 C4 C11 121.2(3) . . ?
C3 C4 C11 122.4(3) . . ?
C15 N1 C17 119.6(3) . . ?
C15 N1 Ni1 128.9(2) . . ?
C17 N1 Ni1 111.3(2) . . ?
C21 N2 C18 119.7(3) . . ?
C21 N2 Ni1 127.0(2) . . ?
C18 N2 Ni1 113.13(19) . . ?
C48 N3 C49 119.5(3) . . ?
C48 N3 Ni2 126.4(2) . . ?
C49 N3 Ni2 113.7(2) . . ?
C53 N4 C52 118.8(3) . . ?
C53 N4 Ni2 128.8(2) . . ?
C52 N4 Ni2 111.5(2) . . ?
C4 C5 C6 123.3(3) . . ?
C4 C5 H5 118.4 . . ?
C6 C5 H5 118.4 . . ?
C5 C6 C1 119.2(3) . . ?
C5 C6 C15 119.2(3) . . ?
C1 C6 C15 121.6(3) . . ?
C2 C7 C9 109.9(3) . . ?
C2 C7 C8 109.5(3) . . ?
C9 C7 C8 111.4(3) . . ?
C2 C7 C10 112.6(3) . . ?
C9 C7 C10 107.0(3) . . ?
C8 C7 C10 106.4(3) . . ?
C7 C8 H8A 109.5 . . ?
C7 C8 H8B 109.5 . . ?
H8A C8 H8B 109.5 . . ?
C7 C8 H8C 109.5 . . ?
H8A C8 H8C 109.5 . . ?
H8B C8 H8C 109.5 . . ?
C7 C10 H10A 109.5 . . ?
C7 C10 H10B 109.5 . . ?
H10A C10 H10B 109.5 . . ?
C7 C10 H10C 109.5 . . ?
H10A C10 H10C 109.5 . . ?
H10B C10 H10C 109.5 . . ?
C7 C9 H9A 109.5 . . ?
C7 C9 H9B 109.5 . . ?
H9A C9 H9B 109.5 . . ?
C7 C9 H9C 109.5 . . ?
H9A C9 H9C 109.5 . . ?
H9B C9 H9C 109.5 . . ?
C13 C11 C12 108.1(4) . . ?
C13 C11 C4 109.1(3) . . ?
C12 C11 C4 112.7(3) . . ?
C13 C11 C14 110.1(4) . . ?
C12 C11 C14 108.4(4) . . ?
C4 C11 C14 108.4(3) . . ?
C11 C12 H12A 109.5 . . ?
C11 C12 H12B 109.5 . . ?
H12A C12 H12B 109.5 . . ?
C11 C12 H12C 109.5 . . ?
H12A C12 H12C 109.5 . . ?
H12B C12 H12C 109.5 . . ?
C11 C13 H13A 109.5 . . ?
C11 C13 H13B 109.5 . . ?
H13A C13 H13B 109.5 . . ?
C11 C13 H13C 109.5 . . ?
H13A C13 H13C 109.5 . . ?
H13B C13 H13C 109.5 . . ?
N1 C15 C6 122.0(3) . . ?
N1 C15 C16 119.4(3) . . ?
C6 C15 C16 118.6(3) . . ?
C11 C14 H14A 109.5 . . ?
C11 C14 H14B 109.5 . . ?
H14A C14 H14B 109.5 . . ?
C11 C14 H14C 109.5 . . ?
H14A C14 H14C 109.5 . . ?
H14B C14 H14C 109.5 . . ?
C15 C16 H16A 109.5 . . ?
C15 C16 H16B 109.5 . . ?
H16A C16 H16B 109.5 . . ?
C15 C16 H16C 109.5 . . ?
H16A C16 H16C 109.5 . . ?
H16B C16 H16C 109.5 . . ?
N1 C17 C18 109.2(3) . . ?
N1 C17 H17A 109.8 . . ?
C18 C17 H17A 109.8 . . ?
N1 C17 H17B 109.8 . . ?
C18 C17 H17B 109.8 . . ?
H17A C17 H17B 108.3 . . ?
N2 C18 C17 104.6(2) . . ?
N2 C18 C20 114.4(3) . . ?
C17 C18 C20 109.6(3) . . ?
N2 C18 C19 106.3(3) . . ?
C17 C18 C19 110.8(3) . . ?
C20 C18 C19 110.9(3) . . ?
C18 C19 H19A 109.5 . . ?
C18 C19 H19B 109.5 . . ?
H19A C19 H19B 109.5 . . ?
C18 C19 H19C 109.5 . . ?
H19A C19 H19C 109.5 . . ?
H19B C19 H19C 109.5 . . ?
C18 C20 H20A 109.5 . . ?
C18 C20 H20B 109.5 . . ?
H20A C20 H20B 109.5 . . ?
C18 C20 H20C 109.5 . . ?
H20A C20 H20C 109.5 . . ?
H20B C20 H20C 109.5 . . ?
N2 C21 C22 126.2(3) . . ?
N2 C21 H21 116.9 . . ?
C22 C21 H21 116.9 . . ?
C23 C22 C27 121.1(3) . . ?
C23 C22 C21 117.6(3) . . ?
C27 C22 C21 120.7(3) . . ?
C24 C23 C22 121.7(3) . . ?
C24 C23 H23 119.2 . . ?
C22 C23 H23 119.2 . . ?
C23 C24 C25 116.8(3) . . ?
C23 C24 C32 121.8(3) . . ?
C25 C24 C32 121.3(3) . . ?
C26 C25 C24 124.7(3) . . ?
C26 C25 H25 117.6 . . ?
C24 C25 H25 117.6 . . ?
C31 C28 C30 110.8(3) . . ?
C31 C28 C26 111.1(3) . . ?
C30 C28 C26 108.1(3) . . ?
C31 C28 C29 106.0(3) . . ?
C30 C28 C29 109.2(3) . . ?
C26 C28 C29 111.7(3) . . ?
O2 C27 C22 122.2(3) . . ?
O2 C27 C26 120.4(3) . . ?
C22 C27 C26 117.3(3) . . ?
C25 C26 C27 118.3(3) . . ?
C25 C26 C28 120.6(3) . . ?
C27 C26 C28 121.1(3) . . ?
C28 C29 H29A 109.5 . . ?
C28 C29 H29B 109.5 . . ?
H29A C29 H29B 109.5 . . ?
C28 C29 H29C 109.5 . . ?
H29A C29 H29C 109.5 . . ?
H29B C29 H29C 109.5 . . ?
C28 C30 H30A 109.5 . . ?
C28 C30 H30B 109.5 . . ?
H30A C30 H30B 109.5 . . ?
C28 C30 H30C 109.5 . . ?
H30A C30 H30C 109.5 . . ?
H30B C30 H30C 109.5 . . ?
C33 C32 C37 118.0(3) . . ?
C33 C32 C24 121.1(3) . . ?
C37 C32 C24 120.9(3) . . ?
C28 C31 H31A 109.5 . . ?
C28 C31 H31B 109.5 . . ?
H31A C31 H31B 109.5 . . ?
C28 C31 H31C 109.5 . . ?
H31A C31 H31C 109.5 . . ?
H31B C31 H31C 109.5 . . ?
C34 C33 C32 120.5(3) . . ?
C34 C33 H33 119.7 . . ?
C32 C33 H33 119.7 . . ?
C35 C34 C33 120.8(3) . . ?
C35 C34 H34 119.6 . . ?
C33 C34 H34 119.6 . . ?
C34 C35 C36 120.2(3) . . ?
C34 C35 H35 119.9 . . ?
C36 C35 H35 119.9 . . ?
C37 C36 C35 118.2(3) . . ?
C37 C36 C41 120.5(3) . . ?
C35 C36 C41 121.3(3) . . ?
C36 C37 C32 122.3(3) . . ?
C36 C37 H37 118.8 . . ?
C32 C37 H37 118.8 . . ?
O3 C38 C43 122.4(3) . . ?
O3 C38 C39 120.4(3) . . ?
C43 C38 C39 117.2(3) . . ?
C40 C39 C38 117.7(3) . . ?
C40 C39 C44 121.6(3) . . ?
C38 C39 C44 120.7(3) . . ?
C39 C40 C41 125.3(3) . . ?
C39 C40 H40 117.4 . . ?
C41 C40 H40 117.4 . . ?
C45 C44 C46 110.7(3) . . ?
C45 C44 C47 108.6(3) . . ?
C46 C44 C47 107.0(3) . . ?
C45 C44 C39 108.6(3) . . ?
C46 C44 C39 110.7(3) . . ?
C47 C44 C39 111.4(3) . . ?
C42 C43 C38 121.4(3) . . ?
C42 C43 C48 117.8(3) . . ?
C38 C43 C48 120.8(3) . . ?
C41 C42 C43 121.5(3) . . ?
C41 C42 H42 119.3 . . ?
C43 C42 H42 119.3 . . ?
C42 C41 C40 116.7(3) . . ?
C42 C41 C36 122.4(3) . . ?
C40 C41 C36 121.0(3) . . ?
C44 C45 H45A 109.5 . . ?
C44 C45 H45B 109.5 . . ?
H45A C45 H45B 109.5 . . ?
C44 C45 H45C 109.5 . . ?
H45A C45 H45C 109.5 . . ?
H45B C45 H45C 109.5 . . ?
C44 C47 H47A 109.5 . . ?
C44 C47 H47B 109.5 . . ?
H47A C47 H47B 109.5 . . ?
C44 C47 H47C 109.5 . . ?
H47A C47 H47C 109.5 . . ?
H47B C47 H47C 109.5 . . ?
C44 C46 H46A 109.5 . . ?
C44 C46 H46B 109.5 . . ?
H46A C46 H46B 109.5 . . ?
C44 C46 H46C 109.5 . . ?
H46A C46 H46C 109.5 . . ?
H46B C46 H46C 109.5 . . ?
N3 C48 C43 127.0(3) . . ?
N3 C48 H48 116.5 . . ?
C43 C48 H48 116.5 . . ?
N3 C49 C52 104.8(3) . . ?
N3 C49 C50 112.9(3) . . ?
C52 C49 C50 108.6(4) . . ?
N3 C49 C51 106.9(3) . . ?
C52 C49 C51 110.8(3) . . ?
C50 C49 C51 112.6(4) . . ?
C49 C50 H50A 109.5 . . ?
C49 C50 H50B 109.5 . . ?
H50A C50 H50B 109.5 . . ?
C49 C50 H50C 109.5 . . ?
H50A C50 H50C 109.5 . . ?
H50B C50 H50C 109.5 . . ?
N4 C52 C49 109.2(3) . . ?
N4 C52 H52A 109.8 . . ?
C49 C52 H52A 109.8 . . ?
N4 C52 H52B 109.8 . . ?
C49 C52 H52B 109.8 . . ?
H52A C52 H52B 108.3 . . ?
C49 C51 H51A 109.5 . . ?
C49 C51 H51B 109.5 . . ?
H51A C51 H51B 109.5 . . ?
C49 C51 H51C 109.5 . . ?
H51A C51 H51C 109.5 . . ?
H51B C51 H51C 109.5 . . ?
N4 C53 C55 121.9(3) . . ?
N4 C53 C54 119.4(3) . . ?
C55 C53 C54 118.7(3) . . ?
C53 C54 H54A 109.5 . . ?
C53 C54 H54B 109.5 . . ?
H54A C54 H54B 109.5 . . ?
C53 C54 H54C 109.5 . . ?
H54A C54 H54C 109.5 . . ?
H54B C54 H54C 109.5 . . ?
C60 C55 C56 118.9(3) . . ?
C60 C55 C53 122.2(3) . . ?
C56 C55 C53 118.9(3) . . ?
C57 C56 C55 123.3(3) . . ?
C57 C56 H56 118.4 . . ?
C55 C56 H56 118.4 . . ?
C56 C57 C58 116.6(3) . . ?
C56 C57 C65 122.5(3) . . ?
C58 C57 C65 120.9(3) . . ?
C59 C58 C57 124.3(3) . . ?
C59 C58 H58 117.9 . . ?
C57 C58 H58 117.9 . . ?
C58 C59 C60 118.3(3) . . ?
C58 C59 C61 120.9(3) . . ?
C60 C59 C61 120.8(3) . . ?
O4 C60 C55 123.4(3) . . ?
O4 C60 C59 118.0(3) . . ?
C55 C60 C59 118.6(3) . . ?
C63 C61 C62 111.0(4) . . ?
C63 C61 C64 106.8(4) . . ?
C62 C61 C64 108.9(4) . . ?
C63 C61 C59 109.2(4) . . ?
C62 C61 C59 109.4(3) . . ?
C64 C61 C59 111.5(3) . . ?
C61 C62 H62A 109.5 . . ?
C61 C62 H62B 109.5 . . ?
H62A C62 H62B 109.5 . . ?
C61 C62 H62C 109.5 . . ?
H62A C62 H62C 109.5 . . ?
H62B C62 H62C 109.5 . . ?
C61 C63 H63A 109.5 . . ?
C61 C63 H63B 109.5 . . ?
H63A C63 H63B 109.5 . . ?
C61 C63 H63C 109.5 . . ?
H63A C63 H63C 109.5 . . ?
H63B C63 H63C 109.5 . . ?
C61 C64 H64A 109.5 . . ?
C61 C64 H64B 109.5 . . ?
H64A C64 H64B 109.5 . . ?
C61 C64 H64C 109.5 . . ?
H64A C64 H64C 109.5 . . ?
H64B C64 H64C 109.5 . . ?
C67A C65 C66A 112.3(8) . . ?
C68 C65 C66 109.5(8) . . ?
C68 C65 C57 116.7(5) . . ?
C67A C65 C57 110.9(6) . . ?
C66A C65 C57 112.5(5) . . ?
C66 C65 C57 111.3(6) . . ?
C68 C65 C67 108.5(8) . . ?
C66 C65 C67 104.8(10) . . ?
C57 C65 C67 105.3(5) . . ?
C67A C65 C68A 110.1(8) . . ?
C66A C65 C68A 106.2(8) . . ?
C57 C65 C68A 104.5(5) . . ?
C70 C69 H69A 109.5 . . ?
C70 C69 H69B 109.5 . . ?
H69A C69 H69B 109.5 . . ?
C70 C69 H69C 109.5 . . ?
H69A C69 H69C 109.5 . . ?
H69B C69 H69C 109.5 . . ?
N5 C70 C69 169.2(8) . . ?
N6 C71 C72 167(2) . . ?
C71 C72 H72A 109.5 . . ?
C71 C72 H72B 109.5 . . ?
H72A C72 H72B 109.5 . . ?
C71 C72 H72C 109.5 . . ?
H72A C72 H72C 109.5 . . ?
H72B C72 H72C 109.5 . . ?
N7 C73 C74 174.8(15) . . ?
C73 C74 H74A 109.5 . . ?
C73 C74 H74B 109.5 . . ?
H74A C74 H74B 109.5 . . ?
C73 C74 H74C 109.5 . . ?
H74A C74 H74C 109.5 . . ?
H74B C74 H74C 109.5 . . ?
C65 C66 H66A 109.5 . . ?
C65 C66 H66B 109.5 . . ?
H66A C66 H66B 109.5 . . ?
C65 C66 H66C 109.5 . . ?
H66A C66 H66C 109.5 . . ?
H66B C66 H66C 109.5 . . ?
C65 C67 H67A 109.5 . . ?
C65 C67 H67B 109.5 . . ?
H67A C67 H67B 109.5 . . ?
C65 C67 H67C 109.5 . . ?
H67A C67 H67C 109.5 . . ?
H67B C67 H67C 109.5 . . ?
C65 C68 H68A 109.5 . . ?
C65 C68 H68B 109.5 . . ?
H68A C68 H68B 109.5 . . ?
C65 C68 H68C 109.5 . . ?
H68A C68 H68C 109.5 . . ?
H68B C68 H68C 109.5 . . ?
C65 C66A H66D 109.5 . . ?
C65 C66A H66E 109.5 . . ?
H66D C66A H66E 109.5 . . ?
C65 C66A H66F 109.5 . . ?
H66D C66A H66F 109.5 . . ?
H66E C66A H66F 109.5 . . ?
C65 C67A H67D 109.5 . . ?
C65 C67A H67E 109.5 . . ?
H67D C67A H67E 109.5 . . ?
C65 C67A H67F 109.5 . . ?
H67D C67A H67F 109.5 . . ?
H67E C67A H67F 109.5 . . ?
C65 C68A H68D 109.5 . . ?
C65 C68A H68E 109.5 . . ?
H68D C68A H68E 109.5 . . ?
C65 C68A H68F 109.5 . . ?
H68D C68A H68F 109.5 . . ?
H68E C68A H68F 109.5 . . ?

_shelx_res_file                  
;
TITL cu_RMC_Ni2L5meta_0m_a.res in P-1
    cu_RMC_Ni2L5meta_0m_2.res
    created by SHELXL-2016/6 at 15:19:26 on 10-Oct-2017
REM Old TITL cu_RMC_Ni2L5meta_0m in P-1
REM SHELXT solution in P-1
REM R1 0.192,  Rweak 0.007,  Alpha 0.052,  Orientation as input
REM Formula found by SHELXT:  C66 N4 Ni2 O4
CELL  1.54178  11.4567  13.1358  25.5529   82.482   89.480   67.190
ZERR    2.000   0.0007   0.0010   0.0016    0.005    0.004    0.005
LATT  1
SFAC C H N NI O
UNIT 144 192 12 4 8
TEMP -123.220
L.S. 10
DFIX 1.46 0.001 C69 C70
DFIX 1.16 0.001 C70 N5
DFIX 2.62 0.001 C69 N5
DFIX 1.46 0.005 C71 C72
DFIX 1.16 0.005 C71 N6
DFIX 2.62 0.001 C72 N6
DFIX 1.46 0.001 C73 C74
DFIX 1.16 0.001 C73 N7
DFIX 2.62 0.001 C74 N7
DFIX 2.05 0.01  H72B H54C
ISOR 0.01 C69 C70 C71 C72 C73 C74 N5 N6 N7 C66A C68A
BOND $H
RIGU
ACTA
LIST 6
FMAP 2
PLAN 20
WGHT    0.124000    0.132400
FVAR       0.29159   0.41269
NI1   4    0.230362    0.441823    0.531017    11.00000    0.03792    0.04266 =
         0.02781   -0.00521    0.00311   -0.01485
C1    1    0.083749    0.462726    0.622375    11.00000    0.03749    0.04193 =
         0.03768   -0.01141    0.00529   -0.01532
NI2   4    0.873368    0.148586    0.052797    11.00000    0.03557    0.07611 =
         0.02505   -0.00669    0.00421   -0.02999
C2    1    0.072601    0.418428    0.675613    11.00000    0.04360    0.04985 =
         0.03673   -0.00674    0.00582   -0.02005
O1    5    0.170456    0.400313    0.593453    11.00000    0.04530    0.03886 =
         0.03613   -0.00637    0.01021   -0.01041
O2    5    0.365461    0.304858    0.543963    11.00000    0.04086    0.05008 =
         0.02702   -0.00637    0.00510   -0.01393
O3    5    0.769056    0.132990    0.106732    11.00000    0.03853    0.07922 =
         0.02582   -0.00595    0.00333   -0.03127
C3    1   -0.017315    0.485722    0.705774    11.00000    0.04626    0.06197 =
         0.03940   -0.01066    0.01109   -0.02065
AFIX  43
H3    2   -0.023349    0.455814    0.741132    11.00000   -1.20000
AFIX   0
O4    5    0.738247    0.173802    0.007914    11.00000    0.03799    0.09133 =
         0.02702   -0.00296    0.00190   -0.03042
C4    1   -0.100324    0.595044    0.687915    11.00000    0.05081    0.05467 =
         0.04892   -0.01326    0.01200   -0.01631
N1    3    0.092984    0.577888    0.518171    11.00000    0.04400    0.04256 =
         0.03232   -0.00501   -0.00072   -0.01771
N2    3    0.289000    0.480062    0.467040    11.00000    0.03990    0.04105 =
         0.03149   -0.00417   -0.00121   -0.01701
N3    3    1.003912    0.134576    0.099001    11.00000    0.03788    0.08426 =
         0.03276   -0.00358    0.00217   -0.03725
N4    3    0.981924    0.148478   -0.001538    11.00000    0.03689    0.06860 =
         0.03343   -0.00407    0.00251   -0.02882
N5    3    0.790124    0.367087    0.307092    11.00000    0.20613    0.26983 =
         0.36982   -0.09010    0.10367   -0.14228
C5    1   -0.091972    0.634497    0.636311    11.00000    0.05272    0.04596 =
         0.04796   -0.00965    0.00700   -0.00916
AFIX  43
H5    2   -0.149055    0.707682    0.622659    11.00000   -1.20000
AFIX   0
N6    3    0.709168    0.477176   -0.090390    10.50000    0.26266    0.24339 =
         0.26472   -0.07280    0.04837   -0.07672
C6    1   -0.003165    0.572127    0.602531    11.00000    0.04231    0.04710 =
         0.03880   -0.00751    0.00260   -0.01349
C7    1    0.159557    0.299225    0.698262    11.00000    0.04442    0.05466 =
         0.03918   -0.00341    0.00848   -0.01153
N7    3    0.845223    0.431774    0.185679    10.50000    0.24058    0.25549 =
         0.29470   -0.04750   -0.05913   -0.11332
C8    1    0.134872    0.216682    0.667327    11.00000    0.05326    0.04984 =
         0.06324   -0.00212    0.00938   -0.01739
AFIX 137
H8A   2    0.193561    0.140623    0.680644    11.00000   -1.50000
H8B   2    0.147821    0.233786    0.629768    11.00000   -1.50000
H8C   2    0.047442    0.222830    0.671778    11.00000   -1.50000
AFIX   0
C10   1    0.135318    0.268507    0.756250    11.00000    0.07310    0.07778 =
         0.04849    0.00930    0.01547   -0.00666
AFIX 137
H10A  2    0.193428    0.191881    0.768935    11.00000   -1.50000
H10B  2    0.047624    0.274413    0.759093    11.00000   -1.50000
H10C  2    0.149434    0.319626    0.777725    11.00000   -1.50000
AFIX   0
C9    1    0.298210    0.286068    0.696205    11.00000    0.04958    0.07061 =
         0.04909   -0.00323   -0.00139   -0.01529
AFIX 137
H9A   2    0.353453    0.208990    0.709704    11.00000   -1.50000
H9B   2    0.312190    0.336749    0.718002    11.00000   -1.50000
H9C   2    0.317739    0.304045    0.659594    11.00000   -1.50000
AFIX   0
C11   1   -0.198608    0.667045    0.723382    11.00000    0.05840    0.06684 =
         0.05814   -0.02147    0.01762   -0.01239
C12   1   -0.187740    0.609634    0.779761    11.00000    0.09923    0.10022 =
         0.06378   -0.02112    0.03728    0.00121
AFIX 137
H12A  2   -0.252384    0.658740    0.800599    11.00000   -1.50000
H12B  2   -0.103383    0.593090    0.795297    11.00000   -1.50000
H12C  2   -0.200439    0.540022    0.779774    11.00000   -1.50000
AFIX   0
C13   1   -0.179688    0.774752    0.724885    11.00000    0.05961    0.08082 =
         0.09558   -0.04854    0.01765   -0.02266
AFIX 137
H13A  2   -0.242822    0.821398    0.747088    11.00000   -1.50000
H13B  2   -0.189611    0.814724    0.688969    11.00000   -1.50000
H13C  2   -0.094413    0.757697    0.739568    11.00000   -1.50000
AFIX   0
C15   1   -0.001143    0.621778    0.548281    11.00000    0.04439    0.04306 =
         0.03982   -0.00823    0.00069   -0.01730
C14   1   -0.331803    0.692396    0.700049    11.00000    0.05224    0.09372 =
         0.09486   -0.04135    0.02600   -0.02635
AFIX 137
H14A  2   -0.395698    0.738022    0.722319    11.00000   -1.50000
H14B  2   -0.342572    0.622312    0.698699    11.00000   -1.50000
H14C  2   -0.342008    0.733008    0.664263    11.00000   -1.50000
AFIX   0
C16   1   -0.112637    0.726847    0.526273    11.00000    0.05214    0.04703 =
         0.05220   -0.00456    0.00051   -0.00653
AFIX 137
H16A  2   -0.188940    0.729323    0.544656    11.00000   -1.50000
H16B  2   -0.125943    0.726912    0.488436    11.00000   -1.50000
H16C  2   -0.095142    0.792265    0.531493    11.00000   -1.50000
AFIX   0
C17   1    0.091144    0.633426    0.463893    11.00000    0.04838    0.04523 =
         0.03537   -0.00044   -0.00072   -0.01673
AFIX  23
H17A  2    0.050753    0.715346    0.462968    11.00000   -1.20000
H17B  2    0.041267    0.610959    0.439718    11.00000   -1.20000
AFIX   0
C18   1    0.225363    0.600553    0.446260    11.00000    0.05133    0.04719 =
         0.03419    0.00067   -0.00176   -0.02018
C19   1    0.294669    0.660297    0.473459    11.00000    0.07545    0.06664 =
         0.06708    0.00044   -0.00809   -0.04404
AFIX 137
H19A  2    0.253700    0.740850    0.462204    11.00000   -1.50000
H19B  2    0.383349    0.633432    0.463630    11.00000   -1.50000
H19C  2    0.291121    0.644678    0.511875    11.00000   -1.50000
AFIX   0
C20   1    0.224067    0.627151    0.386184    11.00000    0.06015    0.06556 =
         0.04188    0.00944    0.00309   -0.01488
AFIX 137
H20A  2    0.168904    0.705467    0.375157    11.00000   -1.50000
H20B  2    0.192133    0.579156    0.369679    11.00000   -1.50000
H20C  2    0.310335    0.613887    0.375186    11.00000   -1.50000
AFIX   0
C21   1    0.380024    0.416078    0.441975    11.00000    0.04438    0.05281 =
         0.02889   -0.00332    0.00117   -0.02091
AFIX  43
H21   2    0.394342    0.446659    0.407921    11.00000   -1.20000
AFIX   0
C22   1    0.461516    0.303607    0.460420    11.00000    0.03786    0.05268 =
         0.02639   -0.00758    0.00065   -0.01777
C23   1    0.561293    0.249546    0.428444    11.00000    0.04717    0.05664 =
         0.02267   -0.00793    0.00408   -0.02320
AFIX  43
H23   2    0.564157    0.284719    0.393798    11.00000   -1.20000
AFIX   0
C24   1    0.653922    0.147970    0.445951    11.00000    0.03887    0.05606 =
         0.02708   -0.01334    0.00389   -0.02182
C25   1    0.642525    0.097770    0.496882    11.00000    0.03934    0.04796 =
         0.03153   -0.00971    0.00043   -0.01701
AFIX  43
H25   2    0.705720    0.026518    0.509355    11.00000   -1.20000
AFIX   0
C28   1    0.543810    0.084052    0.585219    11.00000    0.04652    0.05053 =
         0.03499   -0.00257    0.01084   -0.01203
C27   1    0.452434    0.253438    0.512428    11.00000    0.03523    0.04653 =
         0.02612   -0.00818    0.00155   -0.01709
C26   1    0.546000    0.144736    0.530015    11.00000    0.04064    0.05042 =
         0.02751   -0.01105    0.00588   -0.02125
C29   1    0.636735   -0.038376    0.591502    11.00000    0.07952    0.05860 =
         0.06212    0.01260    0.03138    0.00114
AFIX 137
H29A  2    0.625381   -0.076855    0.625482    11.00000   -1.50000
H29B  2    0.723825   -0.042154    0.590298    11.00000   -1.50000
H29C  2    0.620359   -0.074327    0.562740    11.00000   -1.50000
AFIX   0
C30   1    0.581035    0.143622    0.625722    11.00000    0.05171    0.09038 =
         0.02872   -0.00305    0.00067   -0.02612
AFIX 137
H30A  2    0.578312    0.107170    0.661450    11.00000   -1.50000
H30B  2    0.521585    0.221778    0.622002    11.00000   -1.50000
H30C  2    0.667035    0.140048    0.619640    11.00000   -1.50000
AFIX   0
C32   1    0.766068    0.095260    0.414232    11.00000    0.04069    0.05553 =
         0.02733   -0.00920    0.00322   -0.02186
C31   1    0.412805    0.082353    0.595592    11.00000    0.05967    0.05810 =
         0.04721   -0.00603    0.01584   -0.02840
AFIX 137
H31A  2    0.414710    0.040840    0.630572    11.00000   -1.50000
H31B  2    0.389603    0.046165    0.568575    11.00000   -1.50000
H31C  2    0.350183    0.158967    0.594272    11.00000   -1.50000
AFIX   0
C33   1    0.885770    0.037095    0.438194    11.00000    0.04406    0.08432 =
         0.02669   -0.01465    0.00282   -0.02069
AFIX  43
H33   2    0.896625    0.028272    0.475558    11.00000   -1.20000
AFIX   0
C34   1    0.989657   -0.008255    0.408109    11.00000    0.03834    0.09380 =
         0.03398   -0.01121   -0.00102   -0.01732
AFIX  43
H34   2    1.071038   -0.048590    0.425092    11.00000   -1.20000
AFIX   0
C35   1    0.976442    0.004416    0.353749    11.00000    0.03931    0.07595 =
         0.03482   -0.01482    0.00610   -0.02071
AFIX  43
H35   2    1.048873   -0.025568    0.333537    11.00000   -1.20000
AFIX   0
C36   1    0.857170    0.061062    0.328407    11.00000    0.04082    0.05499 =
         0.02693   -0.01019    0.00326   -0.02429
C37   1    0.754043    0.106006    0.359231    11.00000    0.03709    0.05464 =
         0.02938   -0.00997    0.00384   -0.01995
AFIX  43
H37   2    0.672447    0.145448    0.342308    11.00000   -1.20000
AFIX   0
C38   1    0.793600    0.110046    0.157707    11.00000    0.03597    0.06347 =
         0.02489   -0.01103    0.00371   -0.02315
C39   1    0.703949    0.088152    0.192557    11.00000    0.03208    0.05650 =
         0.02853   -0.01035    0.00653   -0.01866
C40   1    0.730637    0.072934    0.246308    11.00000    0.03633    0.05639 =
         0.02926   -0.01001    0.00890   -0.02082
AFIX  43
H40   2    0.669951    0.060781    0.269102    11.00000   -1.20000
AFIX   0
C44   1    0.581736    0.084287    0.170223    11.00000    0.03200    0.07005 =
         0.03226   -0.00977    0.00534   -0.02207
C43   1    0.907626    0.105300    0.181244    11.00000    0.04153    0.06873 =
         0.02871   -0.01033    0.00572   -0.02912
C42   1    0.928209    0.088366    0.236498    11.00000    0.03838    0.07181 =
         0.02914   -0.01091    0.00013   -0.02944
AFIX  43
H42   2    1.005043    0.086881    0.250959    11.00000   -1.20000
AFIX   0
C41   1    0.839899    0.073976    0.269894    11.00000    0.03876    0.05294 =
         0.02833   -0.01219    0.00551   -0.01916
C45   1    0.499416    0.199969    0.142482    11.00000    0.03763    0.08241 =
         0.04811   -0.00772    0.00172   -0.02048
AFIX 137
H45A  2    0.419887    0.199334    0.129048    11.00000   -1.50000
H45B  2    0.544501    0.220968    0.112974    11.00000   -1.50000
H45C  2    0.480898    0.254034    0.167576    11.00000   -1.50000
AFIX   0
C47   1    0.506581    0.050556    0.214228    11.00000    0.03871    0.09665 =
         0.03971   -0.01310    0.00928   -0.03535
AFIX 137
H47A  2    0.430487    0.047112    0.198731    11.00000   -1.50000
H47B  2    0.481789    0.105772    0.238887    11.00000   -1.50000
H47C  2    0.559422   -0.022779    0.233197    11.00000   -1.50000
AFIX   0
C46   1    0.612520   -0.001785    0.131992    11.00000    0.04301    0.08591 =
         0.04103   -0.02050    0.00333   -0.03274
AFIX 137
H46A  2    0.533725   -0.004433    0.118929    11.00000   -1.50000
H46B  2    0.666780   -0.075312    0.150342    11.00000   -1.50000
H46C  2    0.656817    0.019138    0.102162    11.00000   -1.50000
AFIX   0
C48   1    1.003688    0.120845    0.149512    11.00000    0.04459    0.09038 =
         0.03150   -0.01046    0.00201   -0.04054
AFIX  43
H48   2    1.075403    0.121052    0.167800    11.00000   -1.20000
AFIX   0
C49   1    1.111336    0.154158    0.072406    11.00000    0.05184    0.11350 =
         0.03885   -0.00684    0.00591   -0.05666
C50   1    1.238408    0.086546    0.101553    11.00000    0.04848    0.18652 =
         0.04309    0.00080    0.00050   -0.06454
AFIX 137
H50A  2    1.306906    0.084488    0.077923    11.00000   -1.50000
H50B  2    1.244683    0.010389    0.113102    11.00000   -1.50000
H50C  2    1.245624    0.121138    0.132440    11.00000   -1.50000
AFIX   0
C52   1    1.113704    0.115848    0.018984    11.00000    0.03601    0.09524 =
         0.03749   -0.00170    0.00361   -0.03497
AFIX  23
H52A  2    1.159072    0.150432   -0.005823    11.00000   -1.20000
H52B  2    1.158980    0.033851    0.022303    11.00000   -1.20000
AFIX   0
C51   1    1.078676    0.278932    0.066474    11.00000    0.11095    0.13056 =
         0.06777   -0.02856    0.02882   -0.09155
AFIX 137
H51A  2    1.147265    0.295385    0.049154    11.00000   -1.50000
H51B  2    1.068052    0.303461    0.101451    11.00000   -1.50000
H51C  2    0.999652    0.318407    0.044992    11.00000   -1.50000
AFIX   0
C53   1    0.960463    0.157059   -0.052273    11.00000    0.04272    0.06350 =
         0.03071   -0.00575    0.00717   -0.02454
C54   1    1.069568    0.137465   -0.088723    11.00000    0.04871    0.11043 =
         0.03778   -0.01324    0.01141   -0.03570
AFIX 137
H54A  2    1.056240    0.101731   -0.118182    11.00000   -1.50000
H54B  2    1.149011    0.088984   -0.069113    11.00000   -1.50000
H54C  2    1.074133    0.208987   -0.102488    11.00000   -1.50000
AFIX   0
C55   1    0.834258    0.186888   -0.075142    11.00000    0.04222    0.07715 =
         0.03047   -0.00903    0.00325   -0.03056
C56   1    0.815302    0.207376   -0.131073    11.00000    0.05347    0.09177 =
         0.02788   -0.00320    0.00468   -0.03983
AFIX  43
H56   2    0.886636    0.199091   -0.151944    11.00000   -1.20000
AFIX   0
C57   1    0.700182    0.238225   -0.156157    11.00000    0.05964    0.09199 =
         0.03091    0.00047   -0.00147   -0.04181
C58   1    0.596784    0.251124   -0.123880    11.00000    0.04774    0.09240 =
         0.03480    0.00285   -0.00610   -0.03347
AFIX  43
H58   2    0.515411    0.273258   -0.140686    11.00000   -1.20000
AFIX   0
C59   1    0.605744    0.233789   -0.069556    11.00000    0.04640    0.08667 =
         0.03474   -0.00359   -0.00023   -0.03398
C60   1    0.729214    0.197200   -0.043729    11.00000    0.04228    0.07005 =
         0.02841   -0.00342    0.00132   -0.02739
C61   1    0.486295    0.253712   -0.036986    11.00000    0.04416    0.10994 =
         0.03974   -0.00301    0.00046   -0.03297
C62   1    0.474034    0.340880   -0.000728    11.00000    0.06086    0.11735 =
         0.06539   -0.01941    0.01010   -0.01987
AFIX 137
H62A  2    0.395130    0.357638    0.018013    11.00000   -1.50000
H62B  2    0.472856    0.409107   -0.021921    11.00000   -1.50000
H62C  2    0.546260    0.311742    0.024952    11.00000   -1.50000
AFIX   0
C63   1    0.496629    0.144783   -0.005363    11.00000    0.05718    0.13292 =
         0.04866    0.00728    0.00716   -0.05479
AFIX 137
H63A  2    0.421657    0.157283    0.015721    11.00000   -1.50000
H63B  2    0.572853    0.115370    0.018162    11.00000   -1.50000
H63C  2    0.502081    0.091033   -0.029460    11.00000   -1.50000
AFIX   0
C64   1    0.365139    0.295236   -0.073033    11.00000    0.04776    0.16755 =
         0.05868    0.00100   -0.00360   -0.04065
AFIX 137
H64A  2    0.291384    0.307035   -0.051248    11.00000   -1.50000
H64B  2    0.371592    0.239440   -0.096102    11.00000   -1.50000
H64C  2    0.355433    0.365627   -0.094660    11.00000   -1.50000
AFIX   0
C65   1    0.681975    0.257778   -0.216540    11.00000    0.07564    0.12925 =
         0.02905   -0.00034   -0.00088   -0.05512
C69   1    0.578642    0.479563    0.349817    11.00000    0.29154    0.19987 =
         0.32230    0.11072    0.09906   -0.10016
AFIX 137
H69A  2    0.504250    0.470295    0.336137    11.00000   -1.50000
H69B  2    0.566914    0.558095    0.342247    11.00000   -1.50000
H69C  2    0.589101    0.456157    0.388094    11.00000   -1.50000
AFIX   0
C70   1    0.691593    0.411104    0.324399    11.00000    0.22911    0.20489 =
         0.27228    0.07269    0.07062   -0.11305
C71   1    0.817526    0.455323   -0.083374    10.50000    0.27324    0.24327 =
         0.26405   -0.03379    0.01188   -0.10467
C72   1    0.954480    0.424204   -0.087523    10.50000    0.27096    0.15510 =
         0.24573   -0.00226   -0.02984   -0.10004
AFIX 137
H72A  2    0.972273    0.491776   -0.094796    10.50000   -1.50000
H72B  2    0.984320    0.379220   -0.116328    10.50000   -1.50000
H72C  2    0.998353    0.380824   -0.054219    10.50000   -1.50000
AFIX   0
C73   1    0.765033    0.417141    0.164486    10.50000    0.18471    0.17761 =
         0.19609   -0.01380   -0.00160   -0.07731
C74   1    0.656895    0.402565    0.141778    10.50000    0.24696    0.20038 =
         0.27212   -0.01466   -0.03420   -0.12662
AFIX 137
H74A  2    0.672303    0.389252    0.105013    10.50000   -1.50000
H74B  2    0.580221    0.470001    0.142957    10.50000   -1.50000
H74C  2    0.645619    0.338664    0.162133    10.50000   -1.50000
AFIX   0
PART 1
C66   1    0.779131    0.162894   -0.241116    21.00000    0.09268    0.12259 =
         0.03266   -0.01187   -0.01116   -0.01599
AFIX 137
H66A  2    0.772166    0.181873   -0.279662    21.00000   -1.50000
H66B  2    0.763526    0.094755   -0.231319    21.00000   -1.50000
H66C  2    0.864439    0.150784   -0.228238    21.00000   -1.50000
AFIX   0
C67   1    0.715934    0.361799   -0.235254    21.00000    0.10277    0.12731 =
         0.03231    0.01237    0.00134   -0.06797
AFIX 137
H67A  2    0.698502    0.383186   -0.273465    21.00000   -1.50000
H67B  2    0.805962    0.342649   -0.227012    21.00000   -1.50000
H67C  2    0.664448    0.424230   -0.216921    21.00000   -1.50000
AFIX   0
C68   1    0.558141    0.279915   -0.237745    21.00000    0.07385    0.11513 =
         0.02432    0.00174   -0.00908   -0.04467
AFIX 137
H68A  2    0.555666    0.298076   -0.276266    21.00000   -1.50000
H68B  2    0.495752    0.342995   -0.222864    21.00000   -1.50000
H68C  2    0.538119    0.213850   -0.228643    21.00000   -1.50000
AFIX   0
PART 2
C66A  1    0.804275    0.241302   -0.243808   -21.00000    0.09918    0.18204 =
         0.04133   -0.00237    0.01151   -0.06723
AFIX 137
H66D  2    0.787195    0.258112   -0.282152   -21.00000   -1.50000
H66E  2    0.864131    0.163800   -0.234710   -21.00000   -1.50000
H66F  2    0.840836    0.291306   -0.232252   -21.00000   -1.50000
AFIX   0
C67A  1    0.579982    0.368720   -0.234894   -21.00000    0.09431    0.18352 =
         0.07028    0.05285   -0.02316   -0.05078
AFIX 137
H67D  2    0.562252    0.375384   -0.272916   -21.00000   -1.50000
H67E  2    0.607614    0.427720   -0.227893   -21.00000   -1.50000
H67F  2    0.502994    0.376028   -0.215945   -21.00000   -1.50000
AFIX   0
C68A  1    0.640558    0.160017   -0.230163   -21.00000    0.15747    0.20050 =
         0.04802   -0.02310   -0.00536   -0.11176
AFIX 137
H68D  2    0.627877    0.166368   -0.268518   -21.00000   -1.50000
H68E  2    0.561381    0.166716   -0.213156   -21.00000   -1.50000
H68F  2    0.707185    0.087410   -0.217115   -21.00000   -1.50000
PART 0
AFIX   0
HKLF 4


REM  cu_RMC_Ni2L5meta_0m_a.res in P-1
REM R1 =  0.0599 for    7887 Fo > 4sig(Fo)  and  0.0793 for all   10599 data
REM    842 parameters refined using    850 restraints

END

WGHT      0.1240      0.1324

REM Highest difference peak  0.772,  deepest hole -0.548,  1-sigma level  0.075
Q1    1   0.8229  0.2504  0.0519  11.00000  0.05    0.77
Q2    1   0.6162  0.3749  0.2800  11.00000  0.05    0.72
Q3    1   0.3043  0.4601  0.5292  11.00000  0.05    0.66
Q4    1   0.6656  0.4475  0.3443  11.00000  0.05    0.64
Q5    1   0.2507  0.3367  0.5305  11.00000  0.05    0.55
Q6    1   0.2882  0.3745  0.5160  11.00000  0.05    0.48
Q7    1   0.9406  0.1828  0.0727  11.00000  0.05    0.44
Q8    1   0.1410  0.4267  0.5412  11.00000  0.05    0.43
Q9    1   0.9597  0.1618  0.0487  11.00000  0.05    0.42
Q10   1   0.1874  0.5584  0.5322  11.00000  0.05    0.36
Q11   1   0.7806  0.4297  0.2303  11.00000  0.05    0.34
Q12   1   0.4370  0.3206  0.5440  11.00000  0.05    0.32
Q13   1   0.6800  0.2668  0.0085  11.00000  0.05    0.31
Q14   1   1.1841  0.1913  0.1014  11.00000  0.05    0.31
Q15   1   0.2570  0.6273  0.4605  11.00000  0.05    0.31
Q16   1   0.8191  0.1174  0.0216  11.00000  0.05    0.31
Q17   1   0.5509  0.1045  0.6024  11.00000  0.05    0.30
Q18   1   0.2784  0.5562  0.4598  11.00000  0.05    0.29
Q19   1   0.7796  0.1373  0.0603  11.00000  0.05    0.29
Q20   1   0.8924  0.0301  0.0585  11.00000  0.05    0.29
;
_shelx_res_checksum              66362
_exptl_crystal_recrystallization_method 
'Re-crystallisation from solvent: Acetonitrile'
####################################################################### 
# 
# This file contains crystal structure data downloaded from the 
# Cambridge Structural Database (CSD) hosted by the Cambridge 
# Crystallographic Data Centre (CCDC).
# 
# Full information about CCDC data access policies and citation 
# guidelines are available at http://www.ccdc.cam.ac.uk/access/V1 
# 
# Audit and citation data items may have been added by the CCDC. 
# Please retain this information to preserve the provenance of 
# this file and to allow appropriate attribution of the data. 
# 
#######################################################################

data_Compound_5
_database_code_depnum_ccdc_archive 'CCDC 1579268'
_audit_update_record             
;
2017-10-11 deposited with the CCDC.
2018-01-09 downloaded from the CCDC.
;
# start Validation Reply Form
_vrf_CHEMW03_Compound_5          
;
PROBLEM: ALERT: The ratio of given/expected molecular weight as
RESPONSE: Twenty eight hexane molecules per unit cell were removed from the structure using squeeze. These molecules are included in the formula.
;
_vrf_THETM01_Compound_5          
;
PROBLEM: The value of sine(theta_max)/wavelength is less than 0.550
RESPONSE: Weakly diffracting crystal
;
_vrf_PLAT043_Compound_5          
;
PROBLEM: Calculated and Reported Mol. Weight Differ by ..     301.62 Check
RESPONSE: Twenty eight hexane molecules per unit cell were removed from the structure using squeeze. These molecules are included in the formula.
;
_vrf_PLAT602_Compound_5          
;
PROBLEM: VERY LARGE Solvent Accessible VOID(S) in Structure        ! Info
RESPONSE: Twenty eight hexane molecules per unit cell were removed from the structure using squeeze.
;
_vrf_PLAT049_Compound_5          
;
PROBLEM: Calculated Density less than 1.0 gcm-3 .........     0.8742 Check
RESPONSE: Twenty eight hexane molecules per unit cell were removed from the structure using squeeze.
;
_vrf_PLAT051_Compound_5          
;
PROBLEM: Mu(calc) and Mu(CIF) Ratio Differs from 1.0 by .       9.87 %
RESPONSE: Twenty eight hexane molecules per unit cell were removed from the structure using squeeze. These molecules are included in the formula.
;
_vrf_PLAT242_Compound_5          
;
PROBLEM: Low    'MainMol' Ueq as Compared to Neighbors of        C65 Check
RESPONSE: Disordered tBu group.
;
_vrf_PLAT041_Compound_5          
;
PROBLEM: Calc. and Reported SumFormula    Strings  Differ     Please Check
RESPONSE: Twenty eight hexane molecules per unit cell were removed from the structure using squeeze. These molecules are included in the formula.
;
_vrf_PLAT068_Compound_5          
;
PROBLEM: Reported F000 Differs from Calcd (or Missing)...     Please Check
RESPONSE: Twenty eight hexane molecules per unit cell were removed from the structure using squeeze. These molecules are included in the formula.
;
_vrf_PLAT242_Compound_5_2        
;
PROBLEM: Low    'MainMol' Ueq as Compared to Neighbors of         C7 Check
RESPONSE: Disordered tBu group.
;
_vrf_PLAT242_Compound_5_3        
;
PROBLEM: Low    'MainMol' Ueq as Compared to Neighbors of        C11 Check
RESPONSE: Disordered tBu group.
;
_vrf_PLAT242_Compound_5_4        
;
PROBLEM: Low    'MainMol' Ueq as Compared to Neighbors of        C28 Check
RESPONSE: Disordered tBu group.
;
_vrf_PLAT242_Compound_5_5        
;
PROBLEM: Low    'MainMol' Ueq as Compared to Neighbors of        C44 Check
RESPONSE: Disordered tBu group.
;
_vrf_PLAT341_Compound_5          
;
PROBLEM: Low Bond Precision on  C-C Bonds ...............    0.00718 Ang.
RESPONSE: Weakly diffracting crystal.
;
_vrf_PLAT978_Compound_5          
;
PROBLEM: Number C-C Bonds with Positive Residual Density.          0 Info
RESPONSE: Weakly diffracting crystal.
;
# Added during the CSD deposition process: Wednesday 11 October 2017 06:03 AM
# end Validation Reply Form

#===============================================================================
# 5. CHEMICAL DATA

_chemical_formula_sum            'C89 H139 N4 Ni2 O4'
_chemical_formula_moiety         'C89 H139 N4 Ni2 O4'
_chemical_formula_weight         1446.45
#=============================================================
# 6. CRYSTAL DATA

_space_group_crystal_system      orthorhombic
_space_group_IT_number           61
_space_group_name_H-M_alt        'P b c a'
_space_group_name_Hall           '-P 2ac 2ab'
loop_
_space_group_symop_operation_xyz
'x, y, z'
'-x+1/2, -y, z+1/2'
'-x, y+1/2, -z+1/2'
'x+1/2, -y+1/2, -z'
'-x, -y, -z'
'x-1/2, y, -z-1/2'
'x, -y-1/2, z-1/2'
'-x-1/2, y-1/2, z'

#------------------------------------------------
_cell_length_a                   29.9305(5)
_cell_length_b                   12.1234(2)
_cell_length_c                   47.9429(8)
_cell_angle_alpha                90
_cell_angle_beta                 90
_cell_angle_gamma                90
_cell_volume                     17396.5(5)
_cell_formula_units_Z            8
_cell_measurement_temperature    300(2)
_cell_measurement_reflns_used    9952
_cell_measurement_theta_min      2.36
_cell_measurement_theta_max      48.64

_exptl_crystal_description       needle
_exptl_crystal_colour            'light brown'
_exptl_crystal_size_max          0.172
_exptl_crystal_size_mid          0.088
_exptl_crystal_size_min          0.082

_exptl_crystal_density_diffrn    1.105
_exptl_crystal_density_meas      ?
# Non-dispersive F(000): 
_exptl_crystal_F_000             6312
_exptl_absorpt_coefficient_mu    0.898
_exptl_absorpt_correction_type   Multi-scan
_exptl_absorpt_process_details   '(Sheldrick , 1996)'
_exptl_absorpt_correction_T_min  0.6627
_exptl_absorpt_correction_T_max  0.7500

#=============================================================================
# 7. EXPERIMENTAL DATA

_diffrn_radiation_type           CuK\a
_diffrn_radiation_wavelength     1.54178
_diffrn_measurement_device_type  'Bruker APEX-II CCD'
_diffrn_source                   
'Microfocus sealed X-ray tub fitted with HELIOS multilayer optics'
_diffrn_measurement_method       '\f and \w scans'
_diffrn_ambient_temperature      300(2)
_diffrn_reflns_number            90687
_diffrn_reflns_av_R_equivalents  0.1168
_diffrn_reflns_theta_min         1.843
_diffrn_reflns_theta_max         48.454
_diffrn_reflns_theta_full        48.454
_diffrn_measured_fraction_theta_max 0.991
_diffrn_measured_fraction_theta_full 0.991
_diffrn_reflns_limit_h_min       -29
_diffrn_reflns_limit_h_max       29
_diffrn_reflns_limit_k_min       -11
_diffrn_reflns_limit_k_max       11
_diffrn_reflns_limit_l_min       -46
_diffrn_reflns_limit_l_max       46


#==========================================================================
# 8. REFINEMENT DATA


# The values actually used during refinement 
# The I/u(I) cutoff below was used for refinement as 
# well as the _gt R-factors: 
_reflns_number_total             8263
_reflns_number_gt                5883
_reflns_threshold_expression     'I > 2\s(I)'
_reflns_Friedel_coverage         0.000
_reflns_Friedel_fraction_max     .
_reflns_Friedel_fraction_full    .

_reflns_special_details          
;
 Reflections were merged by SHELXL according to the crystal
 class for the calculation of statistics and refinement.
 
 _reflns_Friedel_fraction is defined as the number of unique
 Friedel pairs measured divided by the number that would be
 possible theoretically, ignoring centric projections and
 systematic absences.

# SQUEEZE RESULTS (Version =  21116)
# Note: Data are Listed for all Voids in the P1 Unit Cell
# i.e. Centre of Gravity, Solvent Accessible Volume,
# Recovered number of Electrons in the Void and
# Details about the Squeezed Material
loop_
  _platon_squeeze_void_nr
  _platon_squeeze_void_average_x
  _platon_squeeze_void_average_y
  _platon_squeeze_void_average_z
  _platon_squeeze_void_volume
  _platon_squeeze_void_count_electrons
  _platon_squeeze_void_content
   1 -0.006 -0.008  0.000      3111       755 ' '
   2  0.005  0.581  0.500      3111       755 ' '
   3  0.028  0.933  0.267         7         0 ' '
   4  0.028  0.567  0.767         7         0 ' '
   5  0.472  0.433  0.267         7         0 ' '
   6  0.472  0.067  0.767         7         0 ' '
   7  0.528  0.933  0.233         8         0 ' '
   8  0.528  0.567  0.733         7         0 ' '
   9  0.972  0.433  0.233         8         0 ' '
  10  0.972  0.067  0.733         7         0 ' '
_platon_squeeze_void_probe_radius                  1.20
_platon_squeeze_details                          
The unit cell contains 30 hexane molecules 
which have been treated as a diffuse contribution to the 
overall scattering without specific atom positions by 
SQUEEZE/PLATON.
;
_refine_ls_structure_factor_coef Fsqd
_refine_ls_matrix_type           full
_refine_ls_weighting_scheme      calc
_refine_ls_weighting_details     
'w=1/[\s^2^(Fo^2^)+(0.0634P)^2^+4.9410P] where P=(Fo^2^+2Fc^2^)/3'

_atom_sites_solution_hydrogens   geom
_refine_ls_hydrogen_treatment    constr
_refine_ls_extinction_method     none
_refine_ls_extinction_coef       .


_refine_ls_number_reflns         8263
_refine_ls_number_parameters     764
_refine_ls_number_restraints     846
_refine_ls_R_factor_all          0.0893
_refine_ls_R_factor_gt           0.0555
_refine_ls_wR_factor_ref         0.1382
_refine_ls_wR_factor_gt          0.1250
_refine_ls_goodness_of_fit_ref   1.080
_refine_ls_restrained_S_all      1.089
_refine_ls_shift/su_max          0.001
_refine_ls_shift/su_mean         0.000


_refine_diff_density_max         0.302
_refine_diff_density_min         -0.163

#========================================================== 
# 9. General computing 

_computing_data_collection       'Bruker APEX2 (Bruker, 2014)'
_computing_data_reduction        'Bruker SAINT (Bruker, 2013)'
_computing_cell_refinement       'Bruker SAINT (Bruker, 2013)'
_computing_structure_solution    'SHELXT (Sheldrick, 2015)'
_computing_structure_refinement  
'SHELXL-2014/7 (Sheldrick, 2015), Shelxle (H\"ubschle et al., 2011)'


#===================================================================
# 10.  ATOMIC COORDINATES AND THERMAL PARAMETERS

loop_
_atom_type_symbol
_atom_type_description
_atom_type_scat_dispersion_real
_atom_type_scat_dispersion_imag
_atom_type_scat_source
C C 0.0181 0.0091 'International Tables Vol C Tables 4.2.6.8 and 6.1.1.4'
H H 0.0000 0.0000 'International Tables Vol C Tables 4.2.6.8 and 6.1.1.4'
N N 0.0311 0.0180 'International Tables Vol C Tables 4.2.6.8 and 6.1.1.4'
Ni Ni -3.0029 0.5091 'International Tables Vol C Tables 4.2.6.8 and 6.1.1.4'
O O 0.0492 0.0322 'International Tables Vol C Tables 4.2.6.8 and 6.1.1.4'


loop_
_atom_site_label
_atom_site_type_symbol
_atom_site_fract_x
_atom_site_fract_y
_atom_site_fract_z
_atom_site_U_iso_or_equiv
_atom_site_adp_type
_atom_site_occupancy
_atom_site_site_symmetry_order
_atom_site_calc_flag
_atom_site_refinement_flags_posn
_atom_site_refinement_flags_adp
_atom_site_refinement_flags_occupancy
_atom_site_disorder_assembly
_atom_site_disorder_group
Ni1 Ni 0.47560(2) 0.45385(6) 0.66312(2) 0.0602(3) Uani 1 1 d . . . . .
C1 C 0.47727(15) 0.3691(3) 0.71836(9) 0.0536(11) Uani 1 1 d . . . . .
O1 O 0.49460(9) 0.3746(2) 0.69316(6) 0.0600(8) Uani 1 1 d . . . . .
N1 N 0.42116(11) 0.4884(3) 0.67947(7) 0.0521(9) Uani 1 1 d . . . . .
O2 O 0.52852(10) 0.4111(3) 0.64614(6) 0.0807(10) Uani 1 1 d . . . . .
C2 C 0.50296(14) 0.3167(4) 0.74005(9) 0.0551(11) Uani 1 1 d . . . . .
Ni2 Ni 0.65111(2) 0.74372(6) 0.34741(2) 0.0578(3) Uani 1 1 d . . . . .
N2 N 0.45737(12) 0.5369(3) 0.63298(8) 0.0643(10) Uani 1 1 d . . . . .
O3 O 0.68025(9) 0.6621(2) 0.37490(6) 0.0653(8) Uani 1 1 d . . . . .
C3 C 0.48454(16) 0.3092(4) 0.76610(9) 0.0618(12) Uani 1 1 d . . . . .
H3 H 0.501241 0.275149 0.780010 0.074 Uiso 1 1 calc R U . . .
N3 N 0.60403(12) 0.7795(3) 0.37044(8) 0.0649(10) Uani 1 1 d . . . . .
N4 N 0.62060(12) 0.8168(3) 0.31929(8) 0.0588(10) Uani 1 1 d . . . . .
C4 C 0.44220(16) 0.3494(4) 0.77318(10) 0.0654(13) Uani 1 1 d . . . . .
O4 O 0.69829(9) 0.7088(2) 0.32477(6) 0.0561(8) Uani 1 1 d . . . . .
C5 C 0.41787(15) 0.3980(3) 0.75261(9) 0.0601(12) Uani 1 1 d . . . . .
H5 H 0.389562 0.424837 0.756841 0.072 Uiso 1 1 calc R U . . .
C7 C 0.54917(15) 0.2691(4) 0.73376(9) 0.0646(12) Uani 1 1 d . . . . .
C6 C 0.43396(15) 0.4092(3) 0.72507(9) 0.0537(11) Uani 1 1 d . . . . .
C8 C 0.58056(16) 0.3590(4) 0.72285(10) 0.0877(16) Uani 1 1 d . . . . .
H8A H 0.609492 0.327807 0.719323 0.132 Uiso 1 1 calc R U . . .
H8B H 0.583153 0.416486 0.736527 0.132 Uiso 1 1 calc R U . . .
H8C H 0.568703 0.389055 0.705872 0.132 Uiso 1 1 calc R U . . .
C9 C 0.54456(17) 0.1752(4) 0.71258(10) 0.0904(16) Uani 1 1 d . . . . .
H9A H 0.573586 0.145940 0.708348 0.136 Uiso 1 1 calc R U . . .
H9B H 0.531044 0.202845 0.695827 0.136 Uiso 1 1 calc R U . . .
H9C H 0.526173 0.117951 0.720304 0.136 Uiso 1 1 calc R U . . .
C10 C 0.57037(16) 0.2195(5) 0.76005(10) 0.0920(17) Uani 1 1 d . . . . .
H10A H 0.597959 0.183963 0.755212 0.138 Uiso 1 1 calc R U . . .
H10B H 0.550326 0.166460 0.768071 0.138 Uiso 1 1 calc R U . . .
H10C H 0.576086 0.277123 0.773317 0.138 Uiso 1 1 calc R U . . .
C11 C 0.42548(17) 0.3348(5) 0.80348(10) 0.0786(14) Uani 1 1 d . . . . .
C12 C 0.37822(19) 0.3812(6) 0.80751(11) 0.119(2) Uani 1 1 d . . . . .
H12A H 0.369323 0.372059 0.826612 0.179 Uiso 1 1 calc R U . . .
H12B H 0.357767 0.342467 0.795609 0.179 Uiso 1 1 calc R U . . .
H12C H 0.378008 0.458247 0.802846 0.179 Uiso 1 1 calc R U . . .
C13 C 0.45710(19) 0.3952(5) 0.82358(10) 0.0993(18) Uani 1 1 d . . . . .
H13A H 0.447652 0.382532 0.842445 0.149 Uiso 1 1 calc R U . . .
H13B H 0.456456 0.472857 0.819701 0.149 Uiso 1 1 calc R U . . .
H13C H 0.486959 0.367896 0.821153 0.149 Uiso 1 1 calc R U . . .
C14 C 0.42525(19) 0.2120(5) 0.81109(11) 0.109(2) Uani 1 1 d . . . . .
H14A H 0.417106 0.203596 0.830337 0.163 Uiso 1 1 calc R U . . .
H14B H 0.454476 0.181632 0.808110 0.163 Uiso 1 1 calc R U . . .
H14C H 0.404010 0.173957 0.799577 0.163 Uiso 1 1 calc R U . . .
C15 C 0.40600(14) 0.4615(3) 0.70422(9) 0.0501(11) Uani 1 1 d . . . . .
C16 C 0.35785(13) 0.4846(4) 0.71137(9) 0.0635(13) Uani 1 1 d . . . . .
H16A H 0.348178 0.434713 0.725684 0.095 Uiso 1 1 calc R U . . .
H16B H 0.339683 0.474818 0.695054 0.095 Uiso 1 1 calc R U . . .
H16C H 0.355045 0.559163 0.717908 0.095 Uiso 1 1 calc R U . . .
C17 C 0.39146(14) 0.5441(4) 0.65934(9) 0.0619(12) Uani 1 1 d . . . . .
H17A H 0.370666 0.591494 0.669191 0.074 Uiso 1 1 calc R U . . .
H17B H 0.374387 0.489628 0.649029 0.074 Uiso 1 1 calc R U . . .
C18 C 0.41923(16) 0.6115(4) 0.63956(9) 0.0634(12) Uani 1 1 d . . . . .
C19 C 0.43880(17) 0.7127(4) 0.65471(10) 0.0849(15) Uani 1 1 d . . . . .
H19A H 0.415155 0.763137 0.659247 0.127 Uiso 1 1 calc R U . . .
H19B H 0.460038 0.748783 0.642788 0.127 Uiso 1 1 calc R U . . .
H19C H 0.453399 0.689333 0.671529 0.127 Uiso 1 1 calc R U . . .
C20 C 0.39167(16) 0.6486(4) 0.61451(9) 0.0834(16) Uani 1 1 d . . . . .
H20A H 0.365384 0.686357 0.620887 0.125 Uiso 1 1 calc R U . . .
H20B H 0.383109 0.585405 0.603709 0.125 Uiso 1 1 calc R U . . .
H20C H 0.409172 0.697550 0.603169 0.125 Uiso 1 1 calc R U . . .
C21 C 0.47553(17) 0.5388(4) 0.60867(10) 0.0777(15) Uani 1 1 d . . . . .
H21 H 0.461473 0.581175 0.595092 0.093 Uiso 1 1 calc R U . . .
C22 C 0.51518(18) 0.4821(5) 0.60060(10) 0.0819(15) Uani 1 1 d . . . . .
C23 C 0.52953(19) 0.4967(5) 0.57291(10) 0.0972(19) Uani 1 1 d . . . . .
H23 H 0.511574 0.535683 0.560530 0.117 Uiso 1 1 calc R U . . .
C24 C 0.5695(2) 0.4545(5) 0.56381(11) 0.1028(19) Uani 1 1 d . . . . .
C25 C 0.59541(19) 0.3975(5) 0.58379(12) 0.109(2) Uani 1 1 d . . . . .
H25 H 0.622525 0.368122 0.577905 0.131 Uiso 1 1 calc R U . . .
C26 C 0.58382(19) 0.3820(5) 0.61100(11) 0.1015(19) Uani 1 1 d . . . . .
C27 C 0.54169(17) 0.4252(4) 0.62014(11) 0.0815(16) Uani 1 1 d . . . . .
C28 C 0.6153(2) 0.3210(6) 0.63202(14) 0.1110(19) Uani 1 1 d . U . . .
C29 C 0.6290(2) 0.4070(7) 0.65402(14) 0.146(3) Uani 1 1 d . U . . .
H29A H 0.647684 0.372724 0.667773 0.219 Uiso 1 1 calc R U . . .
H29B H 0.602691 0.436011 0.662863 0.219 Uiso 1 1 calc R U . . .
H29C H 0.645023 0.465846 0.645147 0.219 Uiso 1 1 calc R U . . .
C30 C 0.5926(2) 0.2230(6) 0.64403(14) 0.144(3) Uani 1 1 d . U . . .
H30A H 0.613082 0.183845 0.655856 0.216 Uiso 1 1 calc R U . . .
H30B H 0.582874 0.175371 0.629229 0.216 Uiso 1 1 calc R U . . .
H30C H 0.567254 0.246311 0.654770 0.216 Uiso 1 1 calc R U . . .
C31 C 0.6585(2) 0.2812(6) 0.61659(14) 0.159(3) Uani 1 1 d . U . . .
H31A H 0.677464 0.242982 0.629503 0.238 Uiso 1 1 calc R U . . .
H31B H 0.674053 0.343836 0.609149 0.238 Uiso 1 1 calc R U . . .
H31C H 0.650341 0.232406 0.601658 0.238 Uiso 1 1 calc R U . . .
C32 C 0.5860(2) 0.4738(5) 0.53470(12) 0.1000(17) Uani 1 1 d . U . . .
C35 C 0.6166(2) 0.5224(6) 0.48020(11) 0.1022(19) Uani 1 1 d . . . . .
C33 C 0.6330(3) 0.4939(9) 0.53000(18) 0.090(3) Uani 0.701(11) 1 d . U P A 1
H33 H 0.652903 0.489980 0.544854 0.108 Uiso 0.701(11) 1 calc R U P A 1
C34 C 0.6488(3) 0.5192(9) 0.50319(17) 0.087(3) Uani 0.701(11) 1 d . U P A 1
H34 H 0.678910 0.533628 0.500117 0.105 Uiso 0.701(11) 1 calc R U P A 1
C36 C 0.5725(4) 0.4932(9) 0.4854(2) 0.097(3) Uani 0.701(11) 1 d . U P A 1
H36 H 0.552553 0.491740 0.470497 0.116 Uiso 0.701(11) 1 calc R U P A 1
C37 C 0.5565(3) 0.4657(10) 0.51229(18) 0.096(3) Uani 0.701(11) 1 d . U P A 1
H37 H 0.527173 0.442870 0.514932 0.115 Uiso 0.701(11) 1 calc R U P A 1
C37A C 0.5620(6) 0.5373(19) 0.5156(4) 0.074(5) Uani 0.299(11) 1 d . U P A 2
H37A H 0.533932 0.561722 0.521044 0.089 Uiso 0.299(11) 1 calc R U P A 2
C36A C 0.5762(8) 0.567(3) 0.4894(5) 0.105(9) Uani 0.299(11) 1 d . . P A 2
H36A H 0.559583 0.614782 0.478314 0.126 Uiso 0.299(11) 1 calc R U P A 2
C34A C 0.6366(8) 0.462(2) 0.4979(5) 0.087(5) Uani 0.299(11) 1 d . U P A 2
H34A H 0.664285 0.433985 0.492796 0.105 Uiso 0.299(11) 1 calc R U P A 2
C33A C 0.6203(8) 0.433(2) 0.5252(5) 0.092(5) Uani 0.299(11) 1 d . U P A 2
H33A H 0.636142 0.382663 0.535867 0.111 Uiso 0.299(11) 1 calc R U P A 2
C38 C 0.66551(17) 0.6283(4) 0.39932(10) 0.0647(13) Uani 1 1 d . . . . .
C39 C 0.69250(16) 0.5594(4) 0.41680(9) 0.0690(13) Uani 1 1 d . . . . .
C42 C 0.60732(19) 0.6219(5) 0.43523(11) 0.0979(18) Uani 1 1 d . . . . .
H42 H 0.578887 0.642301 0.441097 0.117 Uiso 1 1 calc R U . . .
C41 C 0.6323(2) 0.5567(5) 0.45204(11) 0.0924(17) Uani 1 1 d . . . . .
C40 C 0.67479(18) 0.5280(4) 0.44184(10) 0.0841(16) Uani 1 1 d . . . . .
H40 H 0.692455 0.483569 0.453179 0.101 Uiso 1 1 calc R U . . .
C44 C 0.73917(16) 0.5216(4) 0.40751(10) 0.0765(14) Uani 1 1 d . . . . .
C43 C 0.62276(18) 0.6599(4) 0.40916(10) 0.0770(15) Uani 1 1 d . . . . .
C45 C 0.76940(18) 0.6236(5) 0.40385(12) 0.1100(19) Uani 1 1 d . . . . .
H45A H 0.798019 0.600957 0.396862 0.165 Uiso 1 1 calc R U . . .
H45B H 0.773173 0.659629 0.421529 0.165 Uiso 1 1 calc R U . . .
H45C H 0.755815 0.673801 0.390887 0.165 Uiso 1 1 calc R U . . .
C46 C 0.73591(17) 0.4553(5) 0.38068(10) 0.0980(18) Uani 1 1 d . . . . .
H46A H 0.765347 0.435032 0.374603 0.147 Uiso 1 1 calc R U . . .
H46B H 0.721735 0.499160 0.366544 0.147 Uiso 1 1 calc R U . . .
H46C H 0.718591 0.389943 0.383939 0.147 Uiso 1 1 calc R U . . .
C47 C 0.76209(17) 0.4472(5) 0.42947(11) 0.107(2) Uani 1 1 d . . . . .
H47A H 0.790627 0.423593 0.422553 0.161 Uiso 1 1 calc R U . . .
H47B H 0.743694 0.383882 0.433036 0.161 Uiso 1 1 calc R U . . .
H47C H 0.766156 0.487969 0.446445 0.161 Uiso 1 1 calc R U . . .
C48 C 0.59570(17) 0.7373(4) 0.39466(11) 0.0812(15) Uani 1 1 d . . . . .
H48 H 0.569511 0.759748 0.403427 0.097 Uiso 1 1 calc R U . . .
C49 C 0.57523(17) 0.8687(4) 0.35888(11) 0.0789(14) Uani 1 1 d . . . . .
C50 C 0.5985(2) 0.9787(4) 0.36582(12) 0.1100(19) Uani 1 1 d . . . . .
H50A H 0.581629 1.038688 0.358087 0.165 Uiso 1 1 calc R U . . .
H50B H 0.628063 0.978862 0.357984 0.165 Uiso 1 1 calc R U . . .
H50C H 0.600448 0.987226 0.385688 0.165 Uiso 1 1 calc R U . . .
C51 C 0.52730(18) 0.8657(5) 0.36998(12) 0.115(2) Uani 1 1 d . . . . .
H51A H 0.508949 0.914395 0.359118 0.173 Uiso 1 1 calc R U . . .
H51B H 0.527025 0.888873 0.389121 0.173 Uiso 1 1 calc R U . . .
H51C H 0.515861 0.791883 0.368649 0.173 Uiso 1 1 calc R U . . .
C52 C 0.57494(16) 0.8471(4) 0.32818(10) 0.0770(14) Uani 1 1 d . . . . .
H52A H 0.554385 0.787570 0.323927 0.092 Uiso 1 1 calc R U . . .
H52B H 0.565161 0.912556 0.318274 0.092 Uiso 1 1 calc R U . . .
C53 C 0.63194(15) 0.8306(3) 0.29324(10) 0.0580(12) Uani 1 1 d . . . . .
C54 C 0.59809(15) 0.8769(4) 0.27275(10) 0.0764(15) Uani 1 1 d . . . . .
H54A H 0.606169 0.855590 0.254134 0.115 Uiso 1 1 calc R U . . .
H54B H 0.597739 0.955938 0.274074 0.115 Uiso 1 1 calc R U . . .
H54C H 0.568960 0.848552 0.277078 0.115 Uiso 1 1 calc R U . . .
C55 C 0.67616(16) 0.8042(3) 0.28289(9) 0.0561(12) Uani 1 1 d . . . . .
C56 C 0.68935(17) 0.8403(4) 0.25620(10) 0.0688(13) Uani 1 1 d . . . . .
H56 H 0.668821 0.878633 0.245327 0.083 Uiso 1 1 calc R U . . .
C57 C 0.73084(18) 0.8215(4) 0.24568(10) 0.0688(13) Uani 1 1 d . . . . .
C58 C 0.76015(17) 0.7588(4) 0.26180(10) 0.0728(14) Uani 1 1 d . . . . .
H58 H 0.787953 0.741874 0.254276 0.087 Uiso 1 1 calc R U . . .
C59 C 0.75057(15) 0.7204(3) 0.28811(9) 0.0578(12) Uani 1 1 d . . . . .
C60 C 0.70735(15) 0.7450(4) 0.29973(10) 0.0548(11) Uani 1 1 d . . . . .
C61 C 0.78423(15) 0.6520(4) 0.30506(9) 0.0605(12) Uani 1 1 d . . . . .
C62 C 0.79541(16) 0.7124(4) 0.33209(10) 0.0851(16) Uani 1 1 d . . . . .
H62A H 0.817699 0.671751 0.342171 0.128 Uiso 1 1 calc R U . . .
H62B H 0.768950 0.718830 0.343297 0.128 Uiso 1 1 calc R U . . .
H62C H 0.806602 0.784665 0.327820 0.128 Uiso 1 1 calc R U . . .
C63 C 0.76546(15) 0.5381(4) 0.31100(9) 0.0708(13) Uani 1 1 d . . . . .
H63A H 0.786329 0.497213 0.322155 0.106 Uiso 1 1 calc R U . . .
H63B H 0.760480 0.499973 0.293724 0.106 Uiso 1 1 calc R U . . .
H63C H 0.737704 0.545009 0.320878 0.106 Uiso 1 1 calc R U . . .
C64 C 0.82833(15) 0.6366(4) 0.28936(11) 0.0910(17) Uani 1 1 d . . . . .
H64A H 0.848420 0.593328 0.300490 0.136 Uiso 1 1 calc R U . . .
H64B H 0.841458 0.707416 0.285725 0.136 Uiso 1 1 calc R U . . .
H64C H 0.822774 0.599451 0.272022 0.136 Uiso 1 1 calc R U . . .
C65 C 0.74587(19) 0.8657(5) 0.21711(11) 0.0890(16) Uani 1 1 d . . . . .
C66 C 0.7579(3) 0.7729(7) 0.19797(13) 0.183(4) Uani 1 1 d . . . . .
H66A H 0.762757 0.801231 0.179521 0.275 Uiso 1 1 calc R U . . .
H66B H 0.733937 0.720247 0.197580 0.275 Uiso 1 1 calc R U . . .
H66C H 0.784621 0.737790 0.204532 0.275 Uiso 1 1 calc R U . . .
C67 C 0.7838(2) 0.9444(6) 0.22117(15) 0.166(3) Uani 1 1 d . U . . .
H67A H 0.794993 0.967276 0.203324 0.249 Uiso 1 1 calc R U . . .
H67B H 0.807177 0.908800 0.231479 0.249 Uiso 1 1 calc R U . . .
H67C H 0.773481 1.007796 0.231322 0.249 Uiso 1 1 calc R U . . .
C68 C 0.7090(2) 0.9298(7) 0.20218(13) 0.162(3) Uani 1 1 d . . . . .
H68A H 0.719265 0.951359 0.184004 0.243 Uiso 1 1 calc R U . . .
H68B H 0.701585 0.994332 0.212802 0.243 Uiso 1 1 calc R U . . .
H68C H 0.683041 0.883899 0.200338 0.243 Uiso 1 1 calc R U . . .

loop_
_atom_site_aniso_label
_atom_site_aniso_U_11
_atom_site_aniso_U_22
_atom_site_aniso_U_33
_atom_site_aniso_U_23
_atom_site_aniso_U_13
_atom_site_aniso_U_12
Ni1 0.0587(5) 0.0752(5) 0.0467(5) 0.0092(4) -0.0018(4) 0.0129(4)
C1 0.057(3) 0.063(3) 0.041(3) 0.006(2) -0.007(2) -0.004(2)
O1 0.057(2) 0.078(2) 0.0455(19) 0.0136(16) -0.0036(15) 0.0149(15)
N1 0.050(2) 0.054(2) 0.052(2) 0.0026(18) -0.0047(19) 0.0088(17)
O2 0.067(2) 0.124(3) 0.051(2) 0.0200(19) 0.0115(18) 0.0308(19)
C2 0.056(3) 0.062(3) 0.047(3) 0.000(2) -0.012(2) 0.000(2)
Ni2 0.0573(5) 0.0625(5) 0.0535(5) 0.0005(4) 0.0017(4) 0.0068(4)
N2 0.064(3) 0.082(3) 0.047(2) 0.012(2) 0.001(2) 0.011(2)
O3 0.063(2) 0.079(2) 0.054(2) 0.0118(16) 0.0079(16) 0.0134(16)
C3 0.066(3) 0.076(3) 0.043(3) 0.010(2) -0.012(2) 0.009(3)
N3 0.062(3) 0.071(3) 0.061(3) 0.000(2) 0.010(2) 0.015(2)
N4 0.054(3) 0.057(2) 0.065(3) 0.008(2) -0.001(2) 0.0019(18)
C4 0.065(3) 0.077(3) 0.054(3) 0.010(2) -0.004(3) 0.001(3)
O4 0.0525(19) 0.065(2) 0.0509(19) 0.0020(15) 0.0048(15) 0.0046(14)
C5 0.062(3) 0.072(3) 0.047(3) 0.010(2) 0.003(2) 0.004(2)
C7 0.059(3) 0.081(4) 0.053(3) 0.005(2) -0.013(2) 0.014(3)
C6 0.055(3) 0.056(3) 0.050(3) 0.009(2) -0.006(2) -0.002(2)
C8 0.068(4) 0.111(4) 0.084(4) 0.001(3) 0.001(3) -0.001(3)
C9 0.096(4) 0.092(4) 0.084(4) -0.008(3) -0.012(3) 0.027(3)
C10 0.069(4) 0.134(5) 0.072(4) 0.024(3) -0.012(3) 0.026(3)
C11 0.082(4) 0.105(4) 0.049(3) 0.017(3) 0.003(3) 0.002(3)
C12 0.103(4) 0.184(6) 0.070(4) 0.024(4) 0.023(4) 0.030(4)
C13 0.126(5) 0.118(4) 0.054(3) 0.002(3) -0.014(3) 0.010(4)
C14 0.130(5) 0.114(4) 0.082(4) 0.033(3) 0.012(4) -0.022(4)
C15 0.047(3) 0.052(3) 0.051(3) -0.008(2) -0.001(2) 0.000(2)
C16 0.054(3) 0.074(3) 0.062(3) -0.001(2) -0.004(2) -0.001(2)
C17 0.057(3) 0.070(3) 0.058(3) 0.007(2) -0.006(2) 0.014(2)
C18 0.069(3) 0.067(3) 0.054(3) 0.012(2) -0.002(3) 0.018(2)
C19 0.093(4) 0.075(4) 0.087(4) 0.007(3) -0.004(3) 0.002(3)
C20 0.079(4) 0.112(4) 0.059(3) 0.017(3) -0.005(3) 0.033(3)
C21 0.076(4) 0.104(4) 0.053(3) 0.022(3) -0.004(3) 0.024(3)
C22 0.077(4) 0.119(4) 0.049(3) 0.023(3) 0.005(3) 0.024(3)
C23 0.091(4) 0.146(5) 0.054(3) 0.030(3) 0.008(3) 0.039(4)
C24 0.095(4) 0.161(6) 0.052(3) 0.028(3) 0.016(3) 0.031(4)
C25 0.090(4) 0.174(6) 0.065(4) 0.027(4) 0.018(3) 0.039(4)
C26 0.074(4) 0.168(6) 0.063(3) 0.027(4) 0.016(3) 0.035(4)
C27 0.068(4) 0.122(5) 0.054(3) 0.018(3) 0.009(3) 0.019(3)
C28 0.085(3) 0.140(4) 0.107(4) 0.020(3) 0.016(3) 0.039(3)
C29 0.102(5) 0.220(6) 0.116(5) 0.018(4) -0.006(4) 0.016(4)
C30 0.130(5) 0.160(5) 0.142(5) 0.059(4) 0.017(4) 0.063(4)
C31 0.117(5) 0.224(6) 0.135(5) 0.044(4) 0.029(4) 0.073(4)
C32 0.088(3) 0.135(4) 0.077(3) 0.021(3) 0.007(3) 0.017(3)
C35 0.084(4) 0.166(6) 0.056(3) 0.018(4) 0.014(3) 0.018(4)
C33 0.090(4) 0.105(5) 0.074(4) 0.008(4) 0.004(3) -0.007(4)
C34 0.087(4) 0.101(5) 0.073(4) 0.004(4) 0.007(3) -0.005(4)
C36 0.096(4) 0.116(6) 0.078(4) 0.008(4) 0.006(3) 0.004(4)
C37 0.096(4) 0.110(5) 0.081(4) 0.006(4) 0.004(3) -0.011(4)
C37A 0.074(6) 0.080(7) 0.069(5) 0.008(4) 0.012(4) 0.006(5)
C36A 0.100(15) 0.14(2) 0.075(12) 0.052(14) 0.028(10) 0.027(13)
C34A 0.089(7) 0.089(7) 0.085(6) 0.007(5) 0.008(4) 0.004(5)
C33A 0.096(6) 0.095(7) 0.086(6) 0.007(5) 0.007(4) 0.010(5)
C38 0.076(3) 0.076(3) 0.042(3) -0.002(2) 0.001(3) 0.011(3)
C39 0.072(3) 0.092(4) 0.043(3) 0.007(3) -0.001(3) 0.009(3)
C42 0.094(4) 0.139(5) 0.060(4) 0.017(3) 0.017(3) 0.030(4)
C41 0.090(4) 0.136(5) 0.051(3) 0.014(3) 0.012(3) 0.019(4)
C40 0.088(4) 0.115(4) 0.049(3) 0.013(3) 0.006(3) 0.018(3)
C44 0.069(4) 0.097(4) 0.064(3) 0.017(3) 0.001(3) 0.020(3)
C43 0.077(4) 0.104(4) 0.050(3) 0.005(3) 0.013(3) 0.022(3)
C45 0.078(4) 0.126(5) 0.126(5) 0.032(4) 0.004(4) 0.005(3)
C46 0.094(4) 0.125(5) 0.075(4) -0.001(3) 0.009(3) 0.038(3)
C47 0.090(4) 0.149(5) 0.083(4) 0.031(4) 0.000(3) 0.042(4)
C48 0.077(4) 0.105(4) 0.062(3) 0.002(3) 0.017(3) 0.027(3)
C49 0.075(4) 0.083(4) 0.079(4) 0.006(3) 0.005(3) 0.034(3)
C50 0.138(5) 0.079(4) 0.113(5) -0.013(3) -0.001(4) 0.024(3)
C51 0.092(4) 0.141(5) 0.113(5) 0.034(4) 0.030(4) 0.067(4)
C52 0.060(3) 0.092(4) 0.079(3) 0.014(3) 0.000(3) 0.015(3)
C53 0.058(3) 0.050(3) 0.065(3) 0.007(2) -0.011(3) -0.006(2)
C54 0.067(3) 0.086(4) 0.076(3) 0.019(3) -0.016(3) -0.005(3)
C55 0.059(3) 0.057(3) 0.052(3) 0.004(2) -0.002(2) -0.005(2)
C56 0.071(3) 0.077(4) 0.059(3) 0.010(3) -0.006(3) -0.009(3)
C57 0.078(4) 0.070(4) 0.058(3) 0.003(2) 0.001(3) -0.013(3)
C58 0.071(4) 0.085(4) 0.063(3) 0.003(3) 0.006(3) -0.007(3)
C59 0.057(3) 0.061(3) 0.056(3) -0.003(2) 0.004(2) -0.009(2)
C60 0.060(3) 0.056(3) 0.049(3) -0.002(2) 0.000(2) -0.012(2)
C61 0.055(3) 0.067(3) 0.060(3) -0.002(2) 0.008(2) -0.001(2)
C62 0.065(4) 0.111(4) 0.079(4) -0.011(3) -0.015(3) -0.002(3)
C63 0.066(3) 0.069(3) 0.077(3) 0.005(3) 0.008(3) 0.008(2)
C64 0.062(3) 0.121(5) 0.090(4) 0.012(3) 0.019(3) 0.009(3)
C65 0.091(4) 0.111(4) 0.065(4) 0.024(3) 0.010(3) -0.013(3)
C66 0.301(11) 0.174(7) 0.075(5) 0.007(4) 0.074(6) 0.005(6)
C67 0.157(6) 0.204(6) 0.136(5) 0.051(5) 0.002(5) -0.086(5)
C68 0.141(6) 0.237(9) 0.107(5) 0.086(5) 0.007(5) 0.008(5)

_geom_special_details            
;
 All esds (except the esd in the dihedral angle between two l.s. planes)
 are estimated using the full covariance matrix.  The cell esds are taken
 into account individually in the estimation of esds in distances, angles
 and torsion angles; correlations between esds in cell parameters are only
 used when they are defined by crystal symmetry.  An approximate (isotropic)
 treatment of cell esds is used for estimating esds involving l.s. planes.
;

loop_
_geom_bond_atom_site_label_1
_geom_bond_atom_site_label_2
_geom_bond_distance
_geom_bond_site_symmetry_2
_geom_bond_publ_flag
Ni1 O1 1.822(3) . ?
Ni1 N2 1.844(4) . ?
Ni1 O2 1.855(3) . ?
Ni1 N1 1.856(3) . ?
C1 O1 1.316(5) . ?
C1 C6 1.422(6) . ?
C1 C2 1.441(6) . ?
N1 C15 1.311(5) . ?
N1 C17 1.476(5) . ?
O2 C27 1.319(5) . ?
C2 C3 1.368(5) . ?
C2 C7 1.529(6) . ?
Ni2 O4 1.831(3) . ?
Ni2 N3 1.842(4) . ?
Ni2 N4 1.854(4) . ?
Ni2 O3 1.865(3) . ?
N2 C21 1.286(5) . ?
N2 C18 1.490(5) . ?
O3 C38 1.317(5) . ?
C3 C4 1.400(6) . ?
C3 H3 0.9300 . ?
N3 C48 1.293(5) . ?
N3 C49 1.489(5) . ?
N4 C53 1.305(5) . ?
N4 C52 1.478(5) . ?
C4 C5 1.360(6) . ?
C4 C11 1.547(6) . ?
O4 C60 1.306(5) . ?
C5 C6 1.412(5) . ?
C5 H5 0.9300 . ?
C7 C8 1.531(6) . ?
C7 C9 1.532(6) . ?
C7 C10 1.533(6) . ?
C6 C15 1.450(6) . ?
C8 H8A 0.9600 . ?
C8 H8B 0.9600 . ?
C8 H8C 0.9600 . ?
C9 H9A 0.9600 . ?
C9 H9B 0.9600 . ?
C9 H9C 0.9600 . ?
C10 H10A 0.9600 . ?
C10 H10B 0.9600 . ?
C10 H10C 0.9600 . ?
C11 C14 1.533(7) . ?
C11 C12 1.535(7) . ?
C11 C13 1.536(7) . ?
C12 H12A 0.9600 . ?
C12 H12B 0.9600 . ?
C12 H12C 0.9600 . ?
C13 H13A 0.9600 . ?
C13 H13B 0.9600 . ?
C13 H13C 0.9600 . ?
C14 H14A 0.9600 . ?
C14 H14B 0.9600 . ?
C14 H14C 0.9600 . ?
C15 C16 1.508(5) . ?
C16 H16A 0.9600 . ?
C16 H16B 0.9600 . ?
C16 H16C 0.9600 . ?
C17 C18 1.503(6) . ?
C17 H17A 0.9700 . ?
C17 H17B 0.9700 . ?
C18 C20 1.525(6) . ?
C18 C19 1.542(6) . ?
C19 H19A 0.9600 . ?
C19 H19B 0.9600 . ?
C19 H19C 0.9600 . ?
C20 H20A 0.9600 . ?
C20 H20B 0.9600 . ?
C20 H20C 0.9600 . ?
C21 C22 1.425(6) . ?
C21 H21 0.9300 . ?
C22 C23 1.406(6) . ?
C22 C27 1.408(6) . ?
C23 C24 1.372(7) . ?
C23 H23 0.9300 . ?
C24 C25 1.414(7) . ?
C24 C32 1.498(7) . ?
C25 C26 1.362(7) . ?
C25 H25 0.9300 . ?
C26 C27 1.434(7) . ?
C26 C28 1.565(7) . ?
C28 C30 1.484(8) . ?
C28 C29 1.538(8) . ?
C28 C31 1.565(8) . ?
C29 H29A 0.9600 . ?
C29 H29B 0.9600 . ?
C29 H29C 0.9600 . ?
C30 H30A 0.9600 . ?
C30 H30B 0.9600 . ?
C30 H30C 0.9600 . ?
C31 H31A 0.9600 . ?
C31 H31B 0.9600 . ?
C31 H31C 0.9600 . ?
C32 C33A 1.23(2) . ?
C32 C37 1.393(10) . ?
C32 C37A 1.395(19) . ?
C32 C33 1.446(11) . ?
C35 C34A 1.27(2) . ?
C35 C36 1.390(11) . ?
C35 C36A 1.40(2) . ?
C35 C34 1.464(10) . ?
C35 C41 1.489(7) . ?
C33 C34 1.404(10) . ?
C33 H33 0.9300 . ?
C34 H34 0.9300 . ?
C36 C37 1.416(12) . ?
C36 H36 0.9300 . ?
C37 H37 0.9300 . ?
C37A C36A 1.37(2) . ?
C37A H37A 0.9300 . ?
C36A H36A 0.9300 . ?
C34A C33A 1.44(3) . ?
C34A H34A 0.9300 . ?
C33A H33A 0.9300 . ?
C38 C43 1.417(6) . ?
C38 C39 1.433(6) . ?
C39 C40 1.367(6) . ?
C39 C44 1.536(6) . ?
C42 C41 1.354(7) . ?
C42 C43 1.410(6) . ?
C42 H42 0.9300 . ?
C41 C40 1.406(6) . ?
C40 H40 0.9300 . ?
C44 C46 1.520(6) . ?
C44 C45 1.543(7) . ?
C44 C47 1.547(6) . ?
C43 C48 1.421(6) . ?
C45 H45A 0.9600 . ?
C45 H45B 0.9600 . ?
C45 H45C 0.9600 . ?
C46 H46A 0.9600 . ?
C46 H46B 0.9600 . ?
C46 H46C 0.9600 . ?
C47 H47A 0.9600 . ?
C47 H47B 0.9600 . ?
C47 H47C 0.9600 . ?
C48 H48 0.9300 . ?
C49 C52 1.495(6) . ?
C49 C51 1.530(7) . ?
C49 C50 1.542(7) . ?
C50 H50A 0.9600 . ?
C50 H50B 0.9600 . ?
C50 H50C 0.9600 . ?
C51 H51A 0.9600 . ?
C51 H51B 0.9600 . ?
C51 H51C 0.9600 . ?
C52 H52A 0.9700 . ?
C52 H52B 0.9700 . ?
C53 C55 1.449(6) . ?
C53 C54 1.519(6) . ?
C54 H54A 0.9600 . ?
C54 H54B 0.9600 . ?
C54 H54C 0.9600 . ?
C55 C56 1.409(6) . ?
C55 C60 1.428(6) . ?
C56 C57 1.360(6) . ?
C56 H56 0.9300 . ?
C57 C58 1.395(6) . ?
C57 C65 1.538(6) . ?
C58 C59 1.375(6) . ?
C58 H58 0.9300 . ?
C59 C60 1.440(6) . ?
C59 C61 1.537(6) . ?
C61 C63 1.518(6) . ?
C61 C62 1.526(6) . ?
C61 C64 1.531(6) . ?
C62 H62A 0.9600 . ?
C62 H62B 0.9600 . ?
C62 H62C 0.9600 . ?
C63 H63A 0.9600 . ?
C63 H63B 0.9600 . ?
C63 H63C 0.9600 . ?
C64 H64A 0.9600 . ?
C64 H64B 0.9600 . ?
C64 H64C 0.9600 . ?
C65 C66 1.495(8) . ?
C65 C67 1.495(8) . ?
C65 C68 1.527(8) . ?
C66 H66A 0.9600 . ?
C66 H66B 0.9600 . ?
C66 H66C 0.9600 . ?
C67 H67A 0.9600 . ?
C67 H67B 0.9600 . ?
C67 H67C 0.9600 . ?
C68 H68A 0.9600 . ?
C68 H68B 0.9600 . ?
C68 H68C 0.9600 . ?

loop_
_geom_angle_atom_site_label_1
_geom_angle_atom_site_label_2
_geom_angle_atom_site_label_3
_geom_angle
_geom_angle_site_symmetry_1
_geom_angle_site_symmetry_3
_geom_angle_publ_flag
O1 Ni1 N2 178.53(16) . . ?
O1 Ni1 O2 86.16(13) . . ?
N2 Ni1 O2 93.52(15) . . ?
O1 Ni1 N1 93.38(14) . . ?
N2 Ni1 N1 87.03(16) . . ?
O2 Ni1 N1 176.49(16) . . ?
O1 C1 C6 123.4(4) . . ?
O1 C1 C2 118.3(4) . . ?
C6 C1 C2 118.3(4) . . ?
C1 O1 Ni1 129.0(3) . . ?
C15 N1 C17 119.8(3) . . ?
C15 N1 Ni1 129.0(3) . . ?
C17 N1 Ni1 110.8(3) . . ?
C27 O2 Ni1 129.4(3) . . ?
C3 C2 C1 118.2(4) . . ?
C3 C2 C7 121.3(4) . . ?
C1 C2 C7 120.4(4) . . ?
O4 Ni2 N3 179.43(16) . . ?
O4 Ni2 N4 93.39(15) . . ?
N3 Ni2 N4 86.93(17) . . ?
O4 Ni2 O3 86.32(13) . . ?
N3 Ni2 O3 93.39(15) . . ?
N4 Ni2 O3 176.46(15) . . ?
C21 N2 C18 120.3(4) . . ?
C21 N2 Ni1 126.5(3) . . ?
C18 N2 Ni1 113.1(3) . . ?
C38 O3 Ni2 129.6(3) . . ?
C2 C3 C4 124.3(4) . . ?
C2 C3 H3 117.9 . . ?
C4 C3 H3 117.9 . . ?
C48 N3 C49 120.6(4) . . ?
C48 N3 Ni2 126.3(3) . . ?
C49 N3 Ni2 113.0(3) . . ?
C53 N4 C52 119.0(4) . . ?
C53 N4 Ni2 129.0(3) . . ?
C52 N4 Ni2 111.4(3) . . ?
C5 C4 C3 117.4(4) . . ?
C5 C4 C11 123.9(4) . . ?
C3 C4 C11 118.7(4) . . ?
C60 O4 Ni2 128.9(3) . . ?
C4 C5 C6 122.5(4) . . ?
C4 C5 H5 118.8 . . ?
C6 C5 H5 118.8 . . ?
C2 C7 C8 110.7(4) . . ?
C2 C7 C9 109.3(4) . . ?
C8 C7 C9 111.0(4) . . ?
C2 C7 C10 111.1(4) . . ?
C8 C7 C10 107.8(4) . . ?
C9 C7 C10 106.9(4) . . ?
C5 C6 C1 119.3(4) . . ?
C5 C6 C15 119.3(4) . . ?
C1 C6 C15 121.3(4) . . ?
C7 C8 H8A 109.5 . . ?
C7 C8 H8B 109.5 . . ?
H8A C8 H8B 109.5 . . ?
C7 C8 H8C 109.5 . . ?
H8A C8 H8C 109.5 . . ?
H8B C8 H8C 109.5 . . ?
C7 C9 H9A 109.5 . . ?
C7 C9 H9B 109.5 . . ?
H9A C9 H9B 109.5 . . ?
C7 C9 H9C 109.5 . . ?
H9A C9 H9C 109.5 . . ?
H9B C9 H9C 109.5 . . ?
C7 C10 H10A 109.5 . . ?
C7 C10 H10B 109.5 . . ?
H10A C10 H10B 109.5 . . ?
C7 C10 H10C 109.5 . . ?
H10A C10 H10C 109.5 . . ?
H10B C10 H10C 109.5 . . ?
C14 C11 C12 108.8(5) . . ?
C14 C11 C13 108.4(4) . . ?
C12 C11 C13 108.3(5) . . ?
C14 C11 C4 109.6(4) . . ?
C12 C11 C4 112.0(4) . . ?
C13 C11 C4 109.6(4) . . ?
C11 C12 H12A 109.5 . . ?
C11 C12 H12B 109.5 . . ?
H12A C12 H12B 109.5 . . ?
C11 C12 H12C 109.5 . . ?
H12A C12 H12C 109.5 . . ?
H12B C12 H12C 109.5 . . ?
C11 C13 H13A 109.5 . . ?
C11 C13 H13B 109.5 . . ?
H13A C13 H13B 109.5 . . ?
C11 C13 H13C 109.5 . . ?
H13A C13 H13C 109.5 . . ?
H13B C13 H13C 109.5 . . ?
C11 C14 H14A 109.5 . . ?
C11 C14 H14B 109.5 . . ?
H14A C14 H14B 109.5 . . ?
C11 C14 H14C 109.5 . . ?
H14A C14 H14C 109.5 . . ?
H14B C14 H14C 109.5 . . ?
N1 C15 C6 122.2(4) . . ?
N1 C15 C16 119.3(4) . . ?
C6 C15 C16 118.5(4) . . ?
C15 C16 H16A 109.5 . . ?
C15 C16 H16B 109.5 . . ?
H16A C16 H16B 109.5 . . ?
C15 C16 H16C 109.5 . . ?
H16A C16 H16C 109.5 . . ?
H16B C16 H16C 109.5 . . ?
N1 C17 C18 109.2(3) . . ?
N1 C17 H17A 109.8 . . ?
C18 C17 H17A 109.8 . . ?
N1 C17 H17B 109.8 . . ?
C18 C17 H17B 109.8 . . ?
H17A C17 H17B 108.3 . . ?
N2 C18 C17 103.1(3) . . ?
N2 C18 C20 115.3(4) . . ?
C17 C18 C20 111.0(4) . . ?
N2 C18 C19 107.0(4) . . ?
C17 C18 C19 110.2(4) . . ?
C20 C18 C19 110.0(4) . . ?
C18 C19 H19A 109.5 . . ?
C18 C19 H19B 109.5 . . ?
H19A C19 H19B 109.5 . . ?
C18 C19 H19C 109.5 . . ?
H19A C19 H19C 109.5 . . ?
H19B C19 H19C 109.5 . . ?
C18 C20 H20A 109.5 . . ?
C18 C20 H20B 109.5 . . ?
H20A C20 H20B 109.5 . . ?
C18 C20 H20C 109.5 . . ?
H20A C20 H20C 109.5 . . ?
H20B C20 H20C 109.5 . . ?
N2 C21 C22 126.1(4) . . ?
N2 C21 H21 116.9 . . ?
C22 C21 H21 116.9 . . ?
C23 C22 C27 121.2(5) . . ?
C23 C22 C21 116.7(5) . . ?
C27 C22 C21 121.6(4) . . ?
C24 C23 C22 121.3(5) . . ?
C24 C23 H23 119.3 . . ?
C22 C23 H23 119.3 . . ?
C23 C24 C25 116.4(5) . . ?
C23 C24 C32 121.7(5) . . ?
C25 C24 C32 121.8(5) . . ?
C26 C25 C24 125.2(5) . . ?
C26 C25 H25 117.4 . . ?
C24 C25 H25 117.4 . . ?
C25 C26 C27 117.8(5) . . ?
C25 C26 C28 121.9(5) . . ?
C27 C26 C28 120.3(5) . . ?
O2 C27 C22 121.6(5) . . ?
O2 C27 C26 120.3(5) . . ?
C22 C27 C26 118.1(5) . . ?
C30 C28 C29 113.5(6) . . ?
C30 C28 C26 110.7(6) . . ?
C29 C28 C26 106.3(5) . . ?
C30 C28 C31 108.3(6) . . ?
C29 C28 C31 108.2(6) . . ?
C26 C28 C31 109.8(5) . . ?
C28 C29 H29A 109.5 . . ?
C28 C29 H29B 109.5 . . ?
H29A C29 H29B 109.5 . . ?
C28 C29 H29C 109.5 . . ?
H29A C29 H29C 109.5 . . ?
H29B C29 H29C 109.5 . . ?
C28 C30 H30A 109.5 . . ?
C28 C30 H30B 109.5 . . ?
H30A C30 H30B 109.5 . . ?
C28 C30 H30C 109.5 . . ?
H30A C30 H30C 109.5 . . ?
H30B C30 H30C 109.5 . . ?
C28 C31 H31A 109.5 . . ?
C28 C31 H31B 109.5 . . ?
H31A C31 H31B 109.5 . . ?
C28 C31 H31C 109.5 . . ?
H31A C31 H31C 109.5 . . ?
H31B C31 H31C 109.5 . . ?
C33A C32 C37A 113.9(14) . . ?
C37 C32 C33 120.5(7) . . ?
C33A C32 C24 124.0(12) . . ?
C37 C32 C24 120.0(6) . . ?
C37A C32 C24 122.0(9) . . ?
C33 C32 C24 119.4(6) . . ?
C34A C35 C36A 114.7(14) . . ?
C36 C35 C34 118.9(7) . . ?
C34A C35 C41 128.3(11) . . ?
C36 C35 C41 122.2(7) . . ?
C36A C35 C41 116.8(10) . . ?
C34 C35 C41 118.9(6) . . ?
C34 C33 C32 120.5(8) . . ?
C34 C33 H33 119.7 . . ?
C32 C33 H33 119.7 . . ?
C33 C34 C35 118.3(7) . . ?
C33 C34 H34 120.9 . . ?
C35 C34 H34 120.9 . . ?
C35 C36 C37 122.9(9) . . ?
C35 C36 H36 118.5 . . ?
C37 C36 H36 118.5 . . ?
C32 C37 C36 118.2(8) . . ?
C32 C37 H37 120.9 . . ?
C36 C37 H37 120.9 . . ?
C36A C37A C32 126.0(17) . . ?
C36A C37A H37A 117.0 . . ?
C32 C37A H37A 117.0 . . ?
C37A C36A C35 117.0(18) . . ?
C37A C36A H36A 121.5 . . ?
C35 C36A H36A 121.5 . . ?
C35 C34A C33A 126(2) . . ?
C35 C34A H34A 117.0 . . ?
C33A C34A H34A 117.0 . . ?
C32 C33A C34A 122(2) . . ?
C32 C33A H33A 119.2 . . ?
C34A C33A H33A 119.2 . . ?
O3 C38 C43 120.9(4) . . ?
O3 C38 C39 120.8(4) . . ?
C43 C38 C39 118.2(4) . . ?
C40 C39 C38 117.2(5) . . ?
C40 C39 C44 121.6(4) . . ?
C38 C39 C44 121.1(4) . . ?
C41 C42 C43 122.5(5) . . ?
C41 C42 H42 118.7 . . ?
C43 C42 H42 118.7 . . ?
C42 C41 C40 115.9(5) . . ?
C42 C41 C35 121.9(5) . . ?
C40 C41 C35 122.1(5) . . ?
C39 C40 C41 126.0(5) . . ?
C39 C40 H40 117.0 . . ?
C41 C40 H40 117.0 . . ?
C46 C44 C39 110.2(4) . . ?
C46 C44 C45 111.4(4) . . ?
C39 C44 C45 109.1(4) . . ?
C46 C44 C47 107.3(4) . . ?
C39 C44 C47 112.3(4) . . ?
C45 C44 C47 106.6(4) . . ?
C42 C43 C38 120.2(5) . . ?
C42 C43 C48 117.6(5) . . ?
C38 C43 C48 122.1(5) . . ?
C44 C45 H45A 109.5 . . ?
C44 C45 H45B 109.5 . . ?
H45A C45 H45B 109.5 . . ?
C44 C45 H45C 109.5 . . ?
H45A C45 H45C 109.5 . . ?
H45B C45 H45C 109.5 . . ?
C44 C46 H46A 109.5 . . ?
C44 C46 H46B 109.5 . . ?
H46A C46 H46B 109.5 . . ?
C44 C46 H46C 109.5 . . ?
H46A C46 H46C 109.5 . . ?
H46B C46 H46C 109.5 . . ?
C44 C47 H47A 109.5 . . ?
C44 C47 H47B 109.5 . . ?
H47A C47 H47B 109.5 . . ?
C44 C47 H47C 109.5 . . ?
H47A C47 H47C 109.5 . . ?
H47B C47 H47C 109.5 . . ?
N3 C48 C43 126.2(5) . . ?
N3 C48 H48 116.9 . . ?
C43 C48 H48 116.9 . . ?
N3 C49 C52 104.0(4) . . ?
N3 C49 C51 113.3(4) . . ?
C52 C49 C51 109.4(5) . . ?
N3 C49 C50 106.6(4) . . ?
C52 C49 C50 111.5(4) . . ?
C51 C49 C50 111.7(4) . . ?
C49 C50 H50A 109.5 . . ?
C49 C50 H50B 109.5 . . ?
H50A C50 H50B 109.5 . . ?
C49 C50 H50C 109.5 . . ?
H50A C50 H50C 109.5 . . ?
H50B C50 H50C 109.5 . . ?
C49 C51 H51A 109.5 . . ?
C49 C51 H51B 109.5 . . ?
H51A C51 H51B 109.5 . . ?
C49 C51 H51C 109.5 . . ?
H51A C51 H51C 109.5 . . ?
H51B C51 H51C 109.5 . . ?
N4 C52 C49 108.8(4) . . ?
N4 C52 H52A 109.9 . . ?
C49 C52 H52A 109.9 . . ?
N4 C52 H52B 109.9 . . ?
C49 C52 H52B 109.9 . . ?
H52A C52 H52B 108.3 . . ?
N4 C53 C55 122.5(4) . . ?
N4 C53 C54 119.5(4) . . ?
C55 C53 C54 118.0(4) . . ?
C53 C54 H54A 109.5 . . ?
C53 C54 H54B 109.5 . . ?
H54A C54 H54B 109.5 . . ?
C53 C54 H54C 109.5 . . ?
H54A C54 H54C 109.5 . . ?
H54B C54 H54C 109.5 . . ?
C56 C55 C60 119.1(4) . . ?
C56 C55 C53 119.9(4) . . ?
C60 C55 C53 121.0(4) . . ?
C57 C56 C55 122.7(5) . . ?
C57 C56 H56 118.6 . . ?
C55 C56 H56 118.6 . . ?
C56 C57 C58 117.4(4) . . ?
C56 C57 C65 122.6(5) . . ?
C58 C57 C65 120.0(5) . . ?
C59 C58 C57 124.2(5) . . ?
C59 C58 H58 117.9 . . ?
C57 C58 H58 117.9 . . ?
C58 C59 C60 118.2(4) . . ?
C58 C59 C61 122.1(4) . . ?
C60 C59 C61 119.8(4) . . ?
O4 C60 C55 123.5(4) . . ?
O4 C60 C59 118.2(4) . . ?
C55 C60 C59 118.2(4) . . ?
C63 C61 C62 111.0(4) . . ?
C63 C61 C64 107.5(4) . . ?
C62 C61 C64 106.7(4) . . ?
C63 C61 C59 110.3(4) . . ?
C62 C61 C59 109.5(4) . . ?
C64 C61 C59 111.8(4) . . ?
C61 C62 H62A 109.5 . . ?
C61 C62 H62B 109.5 . . ?
H62A C62 H62B 109.5 . . ?
C61 C62 H62C 109.5 . . ?
H62A C62 H62C 109.5 . . ?
H62B C62 H62C 109.5 . . ?
C61 C63 H63A 109.5 . . ?
C61 C63 H63B 109.5 . . ?
H63A C63 H63B 109.5 . . ?
C61 C63 H63C 109.5 . . ?
H63A C63 H63C 109.5 . . ?
H63B C63 H63C 109.5 . . ?
C61 C64 H64A 109.5 . . ?
C61 C64 H64B 109.5 . . ?
H64A C64 H64B 109.5 . . ?
C61 C64 H64C 109.5 . . ?
H64A C64 H64C 109.5 . . ?
H64B C64 H64C 109.5 . . ?
C66 C65 C67 112.2(6) . . ?
C66 C65 C68 105.6(6) . . ?
C67 C65 C68 106.5(6) . . ?
C66 C65 C57 110.8(5) . . ?
C67 C65 C57 109.2(5) . . ?
C68 C65 C57 112.6(5) . . ?
C65 C66 H66A 109.5 . . ?
C65 C66 H66B 109.5 . . ?
H66A C66 H66B 109.5 . . ?
C65 C66 H66C 109.5 . . ?
H66A C66 H66C 109.5 . . ?
H66B C66 H66C 109.5 . . ?
C65 C67 H67A 109.5 . . ?
C65 C67 H67B 109.5 . . ?
H67A C67 H67B 109.5 . . ?
C65 C67 H67C 109.5 . . ?
H67A C67 H67C 109.5 . . ?
H67B C67 H67C 109.5 . . ?
C65 C68 H68A 109.5 . . ?
C65 C68 H68B 109.5 . . ?
H68A C68 H68B 109.5 . . ?
C65 C68 H68C 109.5 . . ?
H68A C68 H68C 109.5 . . ?
H68B C68 H68C 109.5 . . ?

_shelx_res_file                  
;
TITL cu_TJ_Ni2L1_pyr_0ma_a.res in Pbca
    cu_TJ_Ni2L1_pyr_0ma_a_sqd_2.res
    created by SHELXL-2016/6 at 19:29:55 on 10-Oct-2017
REM Old TITL cu_TJ_Ni2L1_pyr_0ma in Pbca
REM SHELXT solution in Pbca
REM R1 0.231,  Rweak 0.015,  Alpha 0.041,  Orientation as input
REM Formula found by SHELXT:  C66 N5 Ni2 O5
CELL  1.54178  29.9305  12.1234  47.9429   90.000   90.000   90.000
ZERR    8.000   0.0005   0.0002   0.0008    0.000    0.000    0.000
LATT  1
SYMM 1/2-X, -Y, 1/2+Z
SYMM -X, 1/2+Y, 1/2-Z
SYMM 1/2+X, 1/2-Y, -Z
SFAC C H N NI O
UNIT 712 1112 32 16 32
TEMP 26.500
L.S. 5
RIGU
ACTA
ISOR 0.005 C28 C29 C30 C32 C33 C34 C36 C37 C67 C37A C33A C34A
ISOR 0.004 C31
BOND $H
LIST 6
FMAP 2
PLAN 40
WGHT    0.063400    4.941000
FVAR       1.31608   0.70107
NI1   4    0.475604    0.453846    0.663120    11.00000    0.05870    0.07517 =
         0.04671    0.00918   -0.00179    0.01289
C1    1    0.477274    0.369079    0.718356    11.00000    0.05669    0.06336 =
         0.04065    0.00551   -0.00695   -0.00391
O1    5    0.494598    0.374582    0.693159    11.00000    0.05689    0.07757 =
         0.04552    0.01363   -0.00356    0.01492
N1    3    0.421158    0.488357    0.679474    11.00000    0.05017    0.05446 =
         0.05168    0.00258   -0.00470    0.00883
O2    5    0.528522    0.411120    0.646144    11.00000    0.06727    0.12358 =
         0.05132    0.01999    0.01146    0.03078
C2    1    0.502965    0.316684    0.740054    11.00000    0.05649    0.06198 =
         0.04683    0.00033   -0.01215    0.00048
NI2   4    0.651114    0.743715    0.347410    11.00000    0.05735    0.06254 =
         0.05347    0.00054    0.00165    0.00685
N2    3    0.457373    0.536927    0.632979    11.00000    0.06390    0.08194 =
         0.04702    0.01189    0.00066    0.01096
O3    5    0.680248    0.662093    0.374901    11.00000    0.06268    0.07897 =
         0.05422    0.01180    0.00789    0.01345
C3    1    0.484541    0.309196    0.766101    11.00000    0.06620    0.07578 =
         0.04332    0.00982   -0.01231    0.00874
AFIX  43
H3    2    0.501241    0.275149    0.780010    11.00000   -1.20000
AFIX   0
N3    3    0.604026    0.779483    0.370439    11.00000    0.06186    0.07143 =
         0.06145    0.00019    0.00976    0.01477
N4    3    0.620597    0.816816    0.319286    11.00000    0.05397    0.05719 =
         0.06516    0.00829   -0.00057    0.00190
C4    1    0.442200    0.349427    0.773184    11.00000    0.06520    0.07699 =
         0.05391    0.00984   -0.00416    0.00067
O4    5    0.698294    0.708826    0.324765    11.00000    0.05252    0.06503 =
         0.05086    0.00205    0.00480    0.00459
C5    1    0.417870    0.397993    0.752609    11.00000    0.06207    0.07151 =
         0.04679    0.01025    0.00264    0.00428
AFIX  43
H5    2    0.389562    0.424837    0.756841    11.00000   -1.20000
AFIX   0
C7    1    0.549175    0.269079    0.733764    11.00000    0.05948    0.08089 =
         0.05348    0.00479   -0.01333    0.01414
C6    1    0.433959    0.409200    0.725073    11.00000    0.05493    0.05629 =
         0.04986    0.00908   -0.00636   -0.00218
C8    1    0.580557    0.358990    0.722854    11.00000    0.06777    0.11137 =
         0.08388    0.00131    0.00117   -0.00127
AFIX 137
H8A   2    0.609492    0.327807    0.719323    11.00000   -1.50000
H8B   2    0.583153    0.416486    0.736527    11.00000   -1.50000
H8C   2    0.568703    0.389055    0.705872    11.00000   -1.50000
AFIX   0
C9    1    0.544564    0.175195    0.712585    11.00000    0.09559    0.09189 =
         0.08360   -0.00751   -0.01173    0.02712
AFIX 137
H9A   2    0.573586    0.145940    0.708348    11.00000   -1.50000
H9B   2    0.531044    0.202845    0.695827    11.00000   -1.50000
H9C   2    0.526173    0.117951    0.720304    11.00000   -1.50000
AFIX   0
C10   1    0.570368    0.219524    0.760048    11.00000    0.06931    0.13441 =
         0.07238    0.02395   -0.01211    0.02622
AFIX 137
H10A  2    0.597959    0.183963    0.755212    11.00000   -1.50000
H10B  2    0.550326    0.166460    0.768071    11.00000   -1.50000
H10C  2    0.576086    0.277123    0.773317    11.00000   -1.50000
AFIX   0
C11   1    0.425482    0.334828    0.803482    11.00000    0.08208    0.10452 =
         0.04907    0.01686    0.00271    0.00227
C12   1    0.378221    0.381245    0.807515    11.00000    0.10325    0.18398 =
         0.07036    0.02363    0.02307    0.03007
AFIX 137
H12A  2    0.369323    0.372059    0.826612    11.00000   -1.50000
H12B  2    0.357767    0.342467    0.795609    11.00000   -1.50000
H12C  2    0.378008    0.458247    0.802846    11.00000   -1.50000
AFIX   0
C13   1    0.457102    0.395188    0.823580    11.00000    0.12604    0.11761 =
         0.05417    0.00235   -0.01444    0.00978
AFIX 137
H13A  2    0.447652    0.382532    0.842445    11.00000   -1.50000
H13B  2    0.456456    0.472857    0.819701    11.00000   -1.50000
H13C  2    0.486959    0.367896    0.821153    11.00000   -1.50000
AFIX   0
C14   1    0.425246    0.212032    0.811087    11.00000    0.12983    0.11450 =
         0.08230    0.03268    0.01247   -0.02181
AFIX 137
H14A  2    0.417106    0.203596    0.830337    11.00000   -1.50000
H14B  2    0.454476    0.181632    0.808110    11.00000   -1.50000
H14C  2    0.404010    0.173957    0.799577    11.00000   -1.50000
AFIX   0
C15   1    0.405999    0.461474    0.704222    11.00000    0.04677    0.05229 =
         0.05114   -0.00785   -0.00147   -0.00013
C16   1    0.357855    0.484646    0.711366    11.00000    0.05420    0.07403 =
         0.06214   -0.00092   -0.00443   -0.00148
AFIX 137
H16A  2    0.348178    0.434713    0.725684    11.00000   -1.50000
H16B  2    0.339683    0.474818    0.695054    11.00000   -1.50000
H16C  2    0.355045    0.559163    0.717908    11.00000   -1.50000
AFIX   0
C17   1    0.391457    0.544052    0.659344    11.00000    0.05710    0.07048 =
         0.05814    0.00692   -0.00610    0.01367
AFIX  23
H17A  2    0.370666    0.591494    0.669191    11.00000   -1.20000
H17B  2    0.374387    0.489628    0.649029    11.00000   -1.20000
AFIX   0
C18   1    0.419232    0.611487    0.639556    11.00000    0.06905    0.06733 =
         0.05381    0.01210   -0.00209    0.01806
C19   1    0.438803    0.712739    0.654710    11.00000    0.09306    0.07501 =
         0.08673    0.00721   -0.00421    0.00160
AFIX 137
H19A  2    0.415155    0.763137    0.659247    11.00000   -1.50000
H19B  2    0.460038    0.748783    0.642788    11.00000   -1.50000
H19C  2    0.453399    0.689333    0.671529    11.00000   -1.50000
AFIX   0
C20   1    0.391672    0.648640    0.614511    11.00000    0.07889    0.11225 =
         0.05907    0.01744   -0.00509    0.03294
AFIX 137
H20A  2    0.365384    0.686357    0.620887    11.00000   -1.50000
H20B  2    0.383109    0.585405    0.603709    11.00000   -1.50000
H20C  2    0.409172    0.697550    0.603169    11.00000   -1.50000
AFIX   0
C21   1    0.475532    0.538809    0.608674    11.00000    0.07600    0.10387 =
         0.05319    0.02153   -0.00365    0.02357
AFIX  43
H21   2    0.461473    0.581175    0.595092    11.00000   -1.20000
AFIX   0
C22   1    0.515182    0.482063    0.600597    11.00000    0.07741    0.11886 =
         0.04930    0.02280    0.00489    0.02395
C23   1    0.529531    0.496677    0.572912    11.00000    0.09132    0.14632 =
         0.05404    0.02984    0.00833    0.03887
AFIX  43
H23   2    0.511574    0.535683    0.560530    11.00000   -1.20000
AFIX   0
C24   1    0.569486    0.454546    0.563807    11.00000    0.09498    0.16138 =
         0.05215    0.02801    0.01558    0.03093
C25   1    0.595409    0.397461    0.583794    11.00000    0.08952    0.17355 =
         0.06527    0.02719    0.01783    0.03911
AFIX  43
H25   2    0.622525    0.368122    0.577905    11.00000   -1.20000
AFIX   0
C26   1    0.583817    0.382026    0.610997    11.00000    0.07427    0.16758 =
         0.06279    0.02725    0.01586    0.03527
C27   1    0.541694    0.425207    0.620140    11.00000    0.06805    0.12213 =
         0.05432    0.01755    0.00913    0.01867
C28   1    0.615272    0.320999    0.632018    11.00000    0.08525    0.14026 =
         0.10742    0.01957    0.01597    0.03940
C29   1    0.628954    0.406976    0.654018    11.00000    0.10227    0.21973 =
         0.11601    0.01820   -0.00632    0.01628
AFIX 137
H29A  2    0.647684    0.372724    0.667773    11.00000   -1.50000
H29B  2    0.602691    0.436011    0.662863    11.00000   -1.50000
H29C  2    0.645023    0.465846    0.645147    11.00000   -1.50000
AFIX   0
C30   1    0.592620    0.222974    0.644029    11.00000    0.12960    0.15977 =
         0.14228    0.05858    0.01651    0.06336
AFIX 137
H30A  2    0.613082    0.183845    0.655856    11.00000   -1.50000
H30B  2    0.582874    0.175371    0.629229    11.00000   -1.50000
H30C  2    0.567254    0.246311    0.654770    11.00000   -1.50000
AFIX   0
C31   1    0.658458    0.281209    0.616590    11.00000    0.11718    0.22446 =
         0.13474    0.04417    0.02869    0.07256
AFIX 137
H31A  2    0.677464    0.242982    0.629503    11.00000   -1.50000
H31B  2    0.674053    0.343836    0.609149    11.00000   -1.50000
H31C  2    0.650341    0.232406    0.601658    11.00000   -1.50000
AFIX   0
C32   1    0.585956    0.473830    0.534701    11.00000    0.08818    0.13535 =
         0.07661    0.02079    0.00731    0.01655
C35   1    0.616642    0.522353    0.480196    11.00000    0.08426    0.16639 =
         0.05587    0.01757    0.01351    0.01790
PART 1
C33   1    0.632981    0.493889    0.530000    21.00000    0.08958    0.10550 =
         0.07404    0.00809    0.00406   -0.00719
AFIX  43
H33   2    0.652903    0.489980    0.544854    21.00000   -1.20000
AFIX   0
C34   1    0.648791    0.519216    0.503191    21.00000    0.08722    0.10114 =
         0.07290    0.00408    0.00679   -0.00502
AFIX  43
H34   2    0.678910    0.533628    0.500117    21.00000   -1.20000
AFIX   0
C36   1    0.572488    0.493228    0.485372    21.00000    0.09552    0.11643 =
         0.07778    0.00815    0.00645    0.00395
AFIX  43
H36   2    0.552553    0.491740    0.470497    21.00000   -1.20000
AFIX   0
C37   1    0.556529    0.465733    0.512287    21.00000    0.09634    0.10961 =
         0.08097    0.00563    0.00360   -0.01079
AFIX  43
H37   2    0.527173    0.442870    0.514932    21.00000   -1.20000
AFIX   0
PART 2
C37A  1    0.562049    0.537313    0.515561   -21.00000    0.07356    0.08046 =
         0.06914    0.00838    0.01173    0.00570
AFIX  43
H37A  2    0.533932    0.561722    0.521044   -21.00000   -1.20000
AFIX   0
C36A  1    0.576170    0.567041    0.489419   -21.00000    0.09980    0.14074 =
         0.07544    0.05170    0.02788    0.02730
AFIX  43
H36A  2    0.559583    0.614782    0.478314   -21.00000   -1.20000
AFIX   0
C34A  1    0.636566    0.462114    0.497917   -21.00000    0.08857    0.08901 =
         0.08463    0.00676    0.00843    0.00395
AFIX  43
H34A  2    0.664285    0.433985    0.492796   -21.00000   -1.20000
AFIX   0
C33A  1    0.620266    0.433298    0.525185   -21.00000    0.09574    0.09473 =
         0.08607    0.00701    0.00730    0.01006
AFIX  43
H33A  2    0.636142    0.382663    0.535867   -21.00000   -1.20000
AFIX   0
PART 0
C38   1    0.665511    0.628273    0.399322    11.00000    0.07614    0.07629 =
         0.04171   -0.00194    0.00073    0.01050
C39   1    0.692501    0.559358    0.416796    11.00000    0.07178    0.09177 =
         0.04340    0.00688   -0.00066    0.00890
C42   1    0.607321    0.621864    0.435227    11.00000    0.09440    0.13891 =
         0.06029    0.01692    0.01731    0.02982
AFIX  43
H42   2    0.578887    0.642301    0.441097    11.00000   -1.20000
AFIX   0
C41   1    0.632314    0.556691    0.452037    11.00000    0.09022    0.13596 =
         0.05107    0.01393    0.01245    0.01859
C40   1    0.674791    0.527981    0.441841    11.00000    0.08762    0.11534 =
         0.04936    0.01310    0.00597    0.01819
AFIX  43
H40   2    0.692455    0.483569    0.453179    11.00000   -1.20000
AFIX   0
C44   1    0.739174    0.521582    0.407506    11.00000    0.06865    0.09657 =
         0.06416    0.01727    0.00073    0.02038
C43   1    0.622763    0.659938    0.409157    11.00000    0.07672    0.10430 =
         0.04998    0.00522    0.01326    0.02151
C45   1    0.769399    0.623627    0.403851    11.00000    0.07791    0.12650 =
         0.12561    0.03189    0.00399    0.00499
AFIX 137
H45A  2    0.798019    0.600957    0.396862    11.00000   -1.50000
H45B  2    0.773173    0.659629    0.421529    11.00000   -1.50000
H45C  2    0.755815    0.673801    0.390887    11.00000   -1.50000
AFIX   0
C46   1    0.735911    0.455330    0.380678    11.00000    0.09440    0.12496 =
         0.07477   -0.00108    0.00949    0.03820
AFIX 137
H46A  2    0.765347    0.435032    0.374603    11.00000   -1.50000
H46B  2    0.721735    0.499160    0.366544    11.00000   -1.50000
H46C  2    0.718591    0.389943    0.383939    11.00000   -1.50000
AFIX   0
C47   1    0.762085    0.447204    0.429467    11.00000    0.08991    0.14855 =
         0.08265    0.03059   -0.00009    0.04159
AFIX 137
H47A  2    0.790627    0.423593    0.422553    11.00000   -1.50000
H47B  2    0.743694    0.383882    0.433036    11.00000   -1.50000
H47C  2    0.766156    0.487969    0.446445    11.00000   -1.50000
AFIX   0
C48   1    0.595698    0.737309    0.394662    11.00000    0.07707    0.10460 =
         0.06205    0.00183    0.01700    0.02709
AFIX  43
H48   2    0.569511    0.759748    0.403427    11.00000   -1.20000
AFIX   0
C49   1    0.575233    0.868664    0.358884    11.00000    0.07457    0.08293 =
         0.07919    0.00608    0.00519    0.03421
C50   1    0.598543    0.978750    0.365815    11.00000    0.13792    0.07932 =
         0.11271   -0.01287   -0.00105    0.02424
AFIX 137
H50A  2    0.581629    1.038688    0.358087    11.00000   -1.50000
H50B  2    0.628063    0.978862    0.357984    11.00000   -1.50000
H50C  2    0.600448    0.987226    0.385688    11.00000   -1.50000
AFIX   0
C51   1    0.527300    0.865675    0.369977    11.00000    0.09183    0.14095 =
         0.11310    0.03425    0.03019    0.06696
AFIX 137
H51A  2    0.508949    0.914395    0.359118    11.00000   -1.50000
H51B  2    0.527025    0.888873    0.389121    11.00000   -1.50000
H51C  2    0.515861    0.791883    0.368649    11.00000   -1.50000
AFIX   0
C52   1    0.574937    0.847102    0.328181    11.00000    0.06034    0.09167 =
         0.07900    0.01418   -0.00049    0.01501
AFIX  23
H52A  2    0.554385    0.787570    0.323927    11.00000   -1.20000
H52B  2    0.565161    0.912556    0.318274    11.00000   -1.20000
AFIX   0
C53   1    0.631944    0.830593    0.293235    11.00000    0.05841    0.05011 =
         0.06533    0.00694   -0.01062   -0.00604
C54   1    0.598088    0.876932    0.272745    11.00000    0.06723    0.08628 =
         0.07554    0.01924   -0.01591   -0.00525
AFIX 137
H54A  2    0.606169    0.855590    0.254134    11.00000   -1.50000
H54B  2    0.597739    0.955938    0.274074    11.00000   -1.50000
H54C  2    0.568960    0.848552    0.277078    11.00000   -1.50000
AFIX   0
C55   1    0.676157    0.804219    0.282888    11.00000    0.05881    0.05734 =
         0.05217    0.00415   -0.00153   -0.00508
C56   1    0.689346    0.840323    0.256201    11.00000    0.07053    0.07653 =
         0.05920    0.00972   -0.00630   -0.00854
AFIX  43
H56   2    0.668821    0.878633    0.245327    11.00000   -1.20000
AFIX   0
C57   1    0.730842    0.821487    0.245680    11.00000    0.07789    0.07029 =
         0.05823    0.00262    0.00110   -0.01337
C58   1    0.760146    0.758787    0.261803    11.00000    0.07081    0.08450 =
         0.06312    0.00263    0.00587   -0.00725
AFIX  43
H58   2    0.787953    0.741874    0.254276    11.00000   -1.20000
AFIX   0
C59   1    0.750565    0.720378    0.288110    11.00000    0.05670    0.06078 =
         0.05578   -0.00284    0.00381   -0.00882
C60   1    0.707351    0.745000    0.299726    11.00000    0.05974    0.05570 =
         0.04909   -0.00224   -0.00040   -0.01152
C61   1    0.784229    0.651972    0.305056    11.00000    0.05475    0.06678 =
         0.05991   -0.00181    0.00785   -0.00060
C62   1    0.795407    0.712409    0.332094    11.00000    0.06498    0.11111 =
         0.07910   -0.01098   -0.01465   -0.00176
AFIX 137
H62A  2    0.817699    0.671751    0.342171    11.00000   -1.50000
H62B  2    0.768950    0.718830    0.343297    11.00000   -1.50000
H62C  2    0.806602    0.784665    0.327820    11.00000   -1.50000
AFIX   0
C63   1    0.765461    0.538080    0.310999    11.00000    0.06634    0.06890 =
         0.07703    0.00527    0.00753    0.00845
AFIX 137
H63A  2    0.786329    0.497213    0.322155    11.00000   -1.50000
H63B  2    0.760480    0.499973    0.293724    11.00000   -1.50000
H63C  2    0.737704    0.545009    0.320878    11.00000   -1.50000
AFIX   0
C64   1    0.828332    0.636610    0.289360    11.00000    0.06199    0.12103 =
         0.08987    0.01184    0.01937    0.00866
AFIX 137
H64A  2    0.848420    0.593328    0.300490    11.00000   -1.50000
H64B  2    0.841458    0.707416    0.285725    11.00000   -1.50000
H64C  2    0.822774    0.599451    0.272022    11.00000   -1.50000
AFIX   0
C65   1    0.745868    0.865703    0.217108    11.00000    0.09145    0.11063 =
         0.06500    0.02380    0.01030   -0.01286
C66   1    0.757869    0.772943    0.197973    11.00000    0.30059    0.17352 =
         0.07530    0.00694    0.07369    0.00486
AFIX 137
H66A  2    0.762757    0.801231    0.179521    11.00000   -1.50000
H66B  2    0.733937    0.720247    0.197580    11.00000   -1.50000
H66C  2    0.784621    0.737790    0.204532    11.00000   -1.50000
AFIX   0
C67   1    0.783772    0.944442    0.221172    11.00000    0.15679    0.20415 =
         0.13624    0.05144    0.00180   -0.08588
AFIX 137
H67A  2    0.794993    0.967276    0.203324    11.00000   -1.50000
H67B  2    0.807177    0.908800    0.231479    11.00000   -1.50000
H67C  2    0.773481    1.007796    0.231322    11.00000   -1.50000
AFIX   0
C68   1    0.709018    0.929772    0.202176    11.00000    0.14146    0.23732 =
         0.10682    0.08555    0.00666    0.00800
AFIX 137
H68A  2    0.719265    0.951359    0.184004    11.00000   -1.50000
H68B  2    0.701585    0.994332    0.212802    11.00000   -1.50000
H68C  2    0.683041    0.883899    0.200338    11.00000   -1.50000
REM #####
REM #####
REM #####
REM #####
REM #####
REM #####
REM #####
REM #####
REM #####
REM #####
AFIX   0
HKLF 4


REM  cu_TJ_Ni2L1_pyr_0ma_a.res in Pbca
REM R1 =  0.0555 for    5883 Fo > 4sig(Fo)  and  0.0893 for all    8263 data
REM    764 parameters refined using    846 restraints

END

WGHT      0.0634      4.9587

REM Highest difference peak  0.302,  deepest hole -0.163,  1-sigma level  0.034
Q1    1   0.8009  0.8344  0.2097  11.00000  0.05    0.30
Q2    1   0.6074  0.2541  0.6232  11.00000  0.05    0.28
Q3    1   0.6681  0.3620  0.6206  11.00000  0.05    0.26
Q4    1   0.6203  0.3857  0.6314  11.00000  0.05    0.24
Q5    1   0.7418  0.9880  0.2174  11.00000  0.05    0.23
Q6    1   0.6409  0.1953  0.6030  11.00000  0.05    0.21
Q7    1   0.5810  0.1402  0.6332  11.00000  0.05    0.21
Q8    1   0.6242  0.3171  0.6559  11.00000  0.05    0.20
Q9    1   0.5792  0.5995  0.5251  11.00000  0.05    0.20
Q10   1   0.6147  0.4096  0.4883  11.00000  0.05    0.18
Q11   1   0.7111  0.8067  0.1949  11.00000  0.05    0.18
Q12   1   0.5727  0.4203  0.4855  11.00000  0.05    0.17
Q13   1   0.5376  0.3278  0.6413  11.00000  0.05    0.14
Q14   1   0.5853  0.3805  0.5204  11.00000  0.05    0.14
Q15   1   0.7547  0.6982  0.3994  11.00000  0.05    0.14
Q16   1   0.5519  0.3832  0.5082  11.00000  0.05    0.14
Q17   1   0.7379  0.8991  0.1761  11.00000  0.05    0.14
Q18   1   0.4813  0.3544  0.6535  11.00000  0.05    0.14
Q19   1   0.6389  0.5668  0.5331  11.00000  0.05    0.14
Q20   1   0.5203  0.9534  0.3796  11.00000  0.05    0.13
Q21   1   0.4724  0.5406  0.6492  11.00000  0.05    0.13
Q22   1   0.6489  0.5962  0.5071  11.00000  0.05    0.13
Q23   1   0.6174  0.9575  0.2628  11.00000  0.05    0.12
Q24   1   0.5802  0.5386  0.4864  11.00000  0.05    0.12
Q25   1   0.5832  0.6455  0.4936  11.00000  0.05    0.12
Q26   1   0.6462  0.5039  0.6474  11.00000  0.05    0.12
Q27   1   0.7822  0.8570  0.1786  11.00000  0.05    0.12
Q28   1   0.7593  0.7387  0.1987  11.00000  0.05    0.12
Q29   1   0.6024  0.9159  0.3828  11.00000  0.05    0.12
Q30   1   0.5603  0.4623  0.7290  11.00000  0.05    0.12
Q31   1   0.4662  0.7707  0.5680  11.00000  0.05    0.11
Q32   1   0.6738  0.7684  0.3219  11.00000  0.05    0.11
Q33   1   0.7522  0.7749  0.1742  11.00000  0.05    0.11
Q34   1   0.6281  0.7513  0.4179  11.00000  0.05    0.11
Q35   1   0.7733  0.5982  0.3928  11.00000  0.05    0.11
Q36   1   0.4212  0.7122  0.6008  11.00000  0.05    0.11
Q37   1   0.8589  0.4960  0.4906  11.00000  0.05    0.11
Q38   1   0.7489  0.6299  0.3793  11.00000  0.05    0.11
Q39   1   0.5699  0.0847  0.7635  11.00000  0.05    0.11
Q40   1   0.6676  0.6413  0.3565  11.00000  0.05    0.11
;
_shelx_res_checksum              97054
_exptl_crystal_recrystallization_method 
'Re-crystallisation from solvent: pyridine/hexanes'
_refine_special_details          SQUEEZE
